# Supplementary material for: Light-Induced TaHY5-7A and TaBBX-3B Physically Interact to Promote PURPLE PERICARP-MYB 1 Expression in Purple-Grained Wheat
Source: Plants (Basel). 2023 Aug 19;12(16):2996. doi: 10.3390/plants12162996 (PMC10458647; doi:10.3390/plants12162996)
Supplement: Supplementary file 1 [file plants-12-02996-s001.zip › Supplementary Tables.xlsx]

## Sheet: Table S1
Table S1. The up-regulated differentially expressed genes between non-purple and purple pericarps (0h_vs_L-6h and UL-6h_vs_L-6h)
Gene ID	FPKM value	FPKM		Annotation
	0h	L-6h	UL-6h	COG_class	COG_class_annotation	GO_annotation	KEGG_annotation	KEGG_pathway_annotation	KOG_class	KOG_class_annotation	Pfam_annotation	Swiss-Prot_annotation	eggNOG_class	eggNOG_class_annotation	NR_annotation
Elements only in 0h_vs_L-6h
TraesCS2A02G249800	0.264211	1.00417	0.603577	--	--	--	--	--	--	--	--	--	S	Function unknown	unnamed protein product [Triticum turgidum subsp. durum]
TraesCS1A02G079900	0.69865	3.15514	2.0568	--	--	Cellular Component: nucleosome (GO:0000786);; Molecular Function: DNA binding (GO:0003677);; Cellular Component: nucleus (GO:0005634);; Biological Process: nucleosome assembly (GO:0006334);; Cellular Component: host cell nucleus (GO:0042025);; Molecular Function: protein heterodimerization activity (GO:0046982);;	K11254|7.1e-50|adu:107458448|K11254 histone H4 | (RefSeq) histone H4	--	[B]	Chromatin structure and dynamics	Centromere kinetochore component CENP-T histone fold	Histone H4 variant TH011 OS=Triticum aestivum OX=4565 PE=3 SV=2	B	Chromatin structure and dynamics	PREDICTED: uncharacterized protein LOC107825453 [Nicotiana tabacum]
TraesCS7A02G222500	0.250789	1.12422	0.78152	--	--	Biological Process: response to abscisic acid (GO:0009737);; Cellular Component: integral component of membrane (GO:0016021);;	K17279|1.0e-69|ats:109759712|K17279 receptor expression-enhancing protein 5/6 | (RefSeq) LOC109759712; protein HVA22 isoform X1	--	[U]	Intracellular trafficking, secretion, and vesicular transport	TB2/DP1, HVA22 family	Protein HVA22 OS=Hordeum vulgare OX=4513 GN=HVA22 PE=2 SV=1	U	Intracellular trafficking, secretion, and vesicular transport	hypothetical protein TRIUR3_21112 [Triticum urartu]
Ta_newGene_18188	0.323893	1.63027	1.10142	--	--	Biological Process: response to water (GO:0009415);;	--	--	--	--	Dehydrin	Dehydrin DHN3 OS=Hordeum vulgare OX=4513 GN=DHN3 PE=2 SV=1	--	--	Dhn3, partial [Secale cereale]
Ta_newGene_6127	0.418185	1.612	0.672216	--	--	--	--	--	--	--	--	--	--	--	unnamed protein product [Triticum turgidum subsp. durum]
TraesCS6A02G321100	0.765511	3.47996	2.17835	--	--	Molecular Function: calcium ion binding (GO:0005509);;	K02183|2.3e-26|zma:100283082|K02183 calmodulin | (RefSeq) EF hand family protein	MAPK signaling pathway - plant (ko04016);; Phosphatidylinositol signaling system (ko04070);; Plant-pathogen interaction (ko04626)	--	--	EF hand	--	S	Function unknown	probable calcium-binding protein CML17 [Aegilops tauschii subsp. tauschii]
Ta_newGene_17348	0.274994	1.17037	0.949886	--	--	--	--	--	--	--	--	--	--	--	mini-chromosome maintenance complex-binding protein [Aegilops tauschii subsp. tauschii]
TraesCS7D02G388200	1.49181	5.95426	5.50786	--	--	--	--	--	--	--	--	--	S	Function unknown	hypothetical protein D1007_36137 [Hordeum vulgare]
TraesCS6A02G369200	0.25301	1.02128	0.58053	--	--	--	--	--	--	--	--	--	--	--	hypothetical protein TRIUR3_04526 [Triticum urartu]
Ta_newGene_23659	0.359666	1.59573	0.356135	--	--	--	--	--	--	--	--	--	--	--	--
TraesCS7A02G551300	0.265324	1.1833	0.792142	[J]	Translation, ribosomal structure and biogenesis	Molecular Function: tRNA-intron endonuclease activity (GO:0000213);; Molecular Function: nucleic acid binding (GO:0003676);; Biological Process: tRNA splicing, via endonucleolytic cleavage and ligation (GO:0006388);; Cellular Component: integral component of membrane (GO:0016021);;	K15322|1.2e-142|ats:109736754|K15322 tRNA-splicing endonuclease subunit Sen2 [EC:4.6.1.16] | (RefSeq) LOC109736754; probable tRNA-splicing endonuclease subunit Sen2	--	[J]	Translation, ribosomal structure and biogenesis	tRNA intron endonuclease, catalytic C-terminal domain	Probable tRNA-splicing endonuclease subunit Sen2 OS=Oryza sativa subsp. japonica OX=39947 GN=Os06g0530700 PE=2 SV=1	J	Translation, ribosomal structure and biogenesis	putative tRNA-splicing endonuclease subunit Sen2 [Triticum urartu]
Ta_newGene_5985	0.437594	1.79976	0.692107	--	--	--	--	--	--	--	--	--	--	--	--
Ta_newGene_14681	0.34245	1.47871	0.69133	--	--	--	--	--	--	--	--	--	--	--	--
Ta_newGene_6229	0.678717	1.8949	0.830893	--	--	--	--	--	--	--	--	--	--	--	--
Ta_newGene_20372	0.273132	1.47811	0.769273	--	--	--	--	--	--	--	--	--	--	--	--
TraesCS5A02G352400	1.15299	4.75789	2.16826	--	--	--	--	--	--	--	--	--	--	--	unnamed protein product [Triticum turgidum subsp. durum]
TraesCSU02G185900	0.686231	2.57535	1.96355	--	--	--	K02133|2.6e-09|pxb:103961763|K02133 F-type H+-transporting ATPase subunit beta [EC:7.1.2.2] | (RefSeq) ATP synthase subunit beta, mitochondrial-like	Oxidative phosphorylation (ko00190)	--	--	--	--	S	Function unknown	unnamed protein product [Triticum turgidum subsp. durum]
Ta_newGene_22366	0.185523	1.03339	0.804073	--	--	--	--	--	--	--	--	--	--	--	--
Ta_newGene_4244	0.259313	1.16672	0.673846	--	--	--	--	--	--	--	--	--	--	--	--
Ta_newGene_12256	0.499458	1.91314	1.33756	--	--	--	--	--	--	--	--	--	--	--	--
Ta_newGene_17933	0.37957	1.88965	1.33998	--	--	--	--	--	--	--	--	--	--	--	--
TraesCS3A02G529400	0.320371	1.27836	0.336159	--	--	--	K22845|7.1e-136|ats:109756967|K22845 phlorizin synthase [EC:2.4.1.357] | (RefSeq) LOC109756967; UDP-glycosyltransferase 88B1-like	Flavonoid biosynthesis (ko00941)	[GC]	Carbohydrate transport and metabolism;; Energy production and conversion	--	Anthocyanidin 5,3-O-glucosyltransferase OS=Rosa hybrid cultivar OX=128735 GN=RhGT1 PE=2 SV=1	S	Function unknown	unnamed protein product [Triticum turgidum subsp. durum]
Ta_newGene_7604	0.476275	2.55589	2.38259	--	--	Cellular Component: integral component of membrane (GO:0016021);;	--	--	--	--	--	--	--	--	unnamed protein product [Triticum turgidum subsp. durum]
TraesCS7D02G232200	0.398009	1.56994	0.755979	--	--	Molecular Function: DNA binding (GO:0003677);; Biological Process: regulation of transcription from RNA polymerase II promoter (GO:0006357);;	--	--	--	--	--	--	--	--	uncharacterized protein LOC109765626 [Aegilops tauschii subsp. tauschii]
Ta_newGene_10389	0.230157	1.28904	0.487709	--	--	--	--	--	--	--	--	--	--	--	--
TraesCS5A02G263400	0.359235	1.8025	0.435511	--	--	Cellular Component: mitochondrial intermembrane space (GO:0005758);;	--	--	[U]	Intracellular trafficking, secretion, and vesicular transport	PRELI-like family	--	S	Function unknown	PRELI domain containing protein 3A-like [Aegilops tauschii subsp. tauschii]
Ta_newGene_23997	0.258962	1.20668	0.693948	--	--	--	--	--	--	--	--	--	--	--	--
Ta_newGene_23996	0.251195	1.20666	0.704762	--	--	--	--	--	--	--	--	--	--	--	--
Ta_newGene_16723	0.229071	1.00303	0.563567	--	--	--	--	--	--	--	--	--	--	--	--
Ta_newGene_24217	0.246184	1.02312	0.813714	--	--	--	--	--	--	--	--	--	--	--	--
TraesCS4B02G251700	0.33507	1.36643	0.976225	--	--	--	--	--	--	--	--	--	S	Function unknown	uncharacterized protein LOC109765237 [Aegilops tauschii subsp. tauschii]
TraesCS6D02G300800	0.573068	3.47519	2.48481	--	--	Molecular Function: calcium ion binding (GO:0005509);;	K02183|2.3e-26|zma:100283082|K02183 calmodulin | (RefSeq) EF hand family protein	MAPK signaling pathway - plant (ko04016);; Phosphatidylinositol signaling system (ko04070);; Plant-pathogen interaction (ko04626)	--	--	EF hand	--	S	Function unknown	probable calcium-binding protein CML17 [Aegilops tauschii subsp. tauschii]
TraesCS4A02G178700	0.29949	1.30571	0.659703	[H]	Coenzyme transport and metabolism	Molecular Function: catalytic activity (GO:0003824);; Biological Process: pyridoxal phosphate biosynthetic process (GO:0042823);;	K06215|3.6e-169|ats:109757789|K06215 pyridoxal 5'-phosphate synthase pdxS subunit [EC:4.3.3.6] | (RefSeq) LOC109757789; probable pyridoxal 5'-phosphate synthase subunit PDX1.1	Vitamin B6 metabolism (ko00750)	[H]	Coenzyme transport and metabolism	SOR/SNZ family	Probable pyridoxal 5'-phosphate synthase subunit PDX1.1 OS=Oryza sativa subsp. japonica OX=39947 GN=PDX11 PE=2 SV=1	H	Coenzyme transport and metabolism	pyridoxine biosynthesis protein [Triticum aestivum]
TraesCS2D02G257100	0.252054	1.39852	0.870253	--	--	--	--	--	--	--	--	--	--	--	glycine-rich cell wall structural protein-like [Aegilops tauschii subsp. tauschii]
Ta_newGene_783	0.249059	1.16385	0.45666	--	--	--	--	--	--	--	--	--	--	--	--
Ta_newGene_21020	0.558148	2.15082	1.86566	--	--	--	--	--	--	--	--	--	--	--	--
TraesCS1A02G414100	0.79711	3.11675	1.78207	--	--	--	--	--	--	--	--	--	S	Function unknown	unnamed protein product [Triticum turgidum subsp. durum]
TraesCS4D02G015600	0.283424	1.17702	0.739739	--	--	--	--	--	--	--	Thaumatin family	Zeamatin OS=Zea mays OX=4577 GN=Zlp PE=1 SV=2	S	Function unknown	alpha-amylase/trypsin inhibitor-like [Aegilops tauschii subsp. tauschii]
TraesCS5B02G108100	0.420984	1.75217	1.37827	--	--	--	--	--	--	--	Late embryogenesis abundant protein	--	S	Function unknown	hypothetical protein TRIUR3_24784 [Triticum urartu]
TraesCS3A02G229900	0.289703	1.11816	0.737789	--	--	--	--	--	--	--	Protein of unknown function (DUF1645)	--	S	Function unknown	uncharacterized protein LOC109758119 [Aegilops tauschii subsp. tauschii]
Ta_newGene_12396	0.253814	1.08479	0.8509	--	--	--	--	--	--	--	--	--	--	--	--
Ta_newGene_24082	0.502676	2.61635	1.85173	--	--	Cellular Component: exocyst (GO:0000145);; Biological Process: vesicle tethering involved in exocytosis (GO:0090522);;	K06111|4.5e-62|ats:109763773|K06111 exocyst complex component 4 | (RefSeq) LOC109763773; exocyst complex component SEC8	--	--	--	--	Exocyst complex component SEC8 OS=Arabidopsis thaliana OX=3702 GN=SEC8 PE=1 SV=1	S	Function unknown	unnamed protein product [Triticum turgidum subsp. durum]
Ta_newGene_21083	0.255599	1.42464	1.06589	--	--	--	--	--	--	--	--	--	--	--	--
Ta_newGene_16867	0.390646	1.98164	0.556894	--	--	--	--	--	--	--	--	--	--	--	--
Ta_newGene_21595	0.444798	1.47839	0.892596	--	--	Biological Process: transcription, DNA-templated (GO:0006351);;	--	--	--	--	--	--	K	Transcription	unnamed protein product [Triticum turgidum subsp. durum]
Ta_newGene_8974	0.14956	1.07854	0.475669	--	--	--	--	--	--	--	--	--	--	--	--
Ta_newGene_21278	0.267531	1.22074	0.790362	--	--	Molecular Function: molecular_function (GO:0003674);; Molecular Function: RNA helicase activity (GO:0003724);; Molecular Function: catalytic activity (GO:0003824);; Molecular Function: ATP-dependent RNA helicase activity (GO:0004004);; Molecular Function: helicase activity (GO:0004386);; Cellular Component: cellular_component (GO:0005575);; Cellular Component: intracellular (GO:0005622);; Cellula…	--	--	--	--	--	--	A	RNA processing and modification	unnamed protein product [Triticum aestivum]
TraesCS3B02G234100	0.47721	1.75221	1.10981	[O]	Posttranslational modification, protein turnover, chaperones	Molecular Function: glutathione transferase activity (GO:0004364);; Cellular Component: cytoplasm (GO:0005737);; Biological Process: glutathione metabolic process (GO:0006749);;	K00799|9.1e-125|ats:109764919|K00799 glutathione S-transferase [EC:2.5.1.18] | (RefSeq) LOC109764919; probable glutathione S-transferase GSTU6	Glutathione metabolism (ko00480)	[O]	Posttranslational modification, protein turnover, chaperones	Glutathione S-transferase, N-terminal domain	Probable glutathione S-transferase GSTU6 OS=Oryza sativa subsp. japonica OX=39947 GN=GSTU6 PE=2 SV=2	O	Posttranslational modification, protein turnover, chaperones	unnamed protein product [Triticum turgidum subsp. durum]
Ta_newGene_12536	0.319479	1.34401	0.357995	--	--	--	--	--	--	--	--	--	--	--	--
TraesCS5B02G414200	0.261079	1.00215	0.458837	[QV]	Secondary metabolites biosynthesis, transport and catabolism;; Defense mechanisms	Molecular Function: monooxygenase activity (GO:0004497);; Molecular Function: iron ion binding (GO:0005506);; Cellular Component: integral component of membrane (GO:0016021);; Molecular Function: oxidoreductase activity, acting on paired donors, with incorporation or reduction of molecular oxygen (GO:0016705);; Molecular Function: heme binding (GO:0020037);;	K20660|3.9e-165|bdi:100837734|K20660 cytochrome P450 family 709 | (RefSeq) cytochrome P450 709B2 isoform X1	--	[QI]	Secondary metabolites biosynthesis, transport and catabolism;; Lipid transport and metabolism	Cytochrome P450	Cytochrome P450 709B2 OS=Arabidopsis thaliana OX=3702 GN=CYP709B2 PE=2 SV=1	Q	Secondary metabolites biosynthesis, transport and catabolism	Secologanin synthase [Triticum urartu]
TraesCS7D02G459100	0.363392	1.36555	0.614664	--	--	Molecular Function: protein binding (GO:0005515);;	--	--	--	--	F-box domain	--	S	Function unknown	putative F-box protein At1g30920 [Aegilops tauschii subsp. tauschii]
TraesCS1B02G430900	0.224516	1.11522	0.844243	--	--	--	--	--	--	--	WRC	--	S	Function unknown	unnamed protein product [Triticum turgidum subsp. durum]
TraesCS1B02G050700	0.269002	1.13136	0.492397	--	--	--	--	--	--	--	--	--	--	--	unnamed protein product [Triticum turgidum subsp. durum]
TraesCS5B02G257600	0.284479	1.15251	0.781481	--	--	Molecular Function: protein binding (GO:0005515);;	K18726|1.9e-151|ats:109786132|K18726 FAS-associated factor 2 | (RefSeq) LOC109786132; plant UBX domain-containing protein 10-like	--	[T]	Signal transduction mechanisms	UBX domain	Plant UBX domain-containing protein 10 OS=Arabidopsis thaliana OX=3702 GN=PUX10 PE=2 SV=1	S	Function unknown	unnamed protein product [Triticum turgidum subsp. durum]
Ta_newGene_22807	0.291411	2.00922	0.972502	--	--	--	K22565|8.1e-85|ats:109766682|K22565 COMM domain containing 9 | (RefSeq) uncharacterized protein LOC109766682	--	--	--	--	--	S	Function unknown	uncharacterized protein LOC109766682 [Aegilops tauschii subsp. tauschii]
TraesCS5B02G501900	0.223895	1.01188	0.483966	--	--	--	K02470|5.4e-17|bna:106372518|K02470 DNA gyrase subunit B [EC:5.6.2.2] | (RefSeq) DNA gyrase subunit B-like isoform X2	--	--	--	--	--	S	Function unknown	uncharacterized protein LOC109747515 [Aegilops tauschii subsp. tauschii]
TraesCS4D02G029000	0.281772	1.41132	0.669323	[Q]	Secondary metabolites biosynthesis, transport and catabolism	--	K19222|1.3e-85|ats:109786370|K19222 1,4-dihydroxy-2-naphthoyl-CoA hydrolase [EC:3.1.2.28] | (RefSeq) LOC109786370; 1,4-dihydroxy-2-naphthoyl-CoA thioesterase 1-like isoform X1	Ubiquinone and other terpenoid-quinone biosynthesis (ko00130)	[R]	General function prediction only	Thioesterase superfamily	1,4-dihydroxy-2-naphthoyl-CoA thioesterase 1 OS=Arabidopsis thaliana OX=3702 GN=DHNAT1 PE=1 SV=1	Q	Secondary metabolites biosynthesis, transport and catabolism	1,4-dihydroxy-2-naphthoyl-CoA thioesterase 1-like isoform X1 [Aegilops tauschii subsp. tauschii]
TraesCS3D02G459500	0.268824	1.02189	0.614789	--	--	--	K00430|1.2e-08|ats:109784706|K00430 peroxidase [EC:1.11.1.7] | (RefSeq) uncharacterized protein LOC109784706	Phenylpropanoid biosynthesis (ko00940)	--	--	Protein of unknown function (DUF295)	--	S	Function unknown	uncharacterized protein LOC109763945 [Aegilops tauschii subsp. tauschii]
TraesCS7D02G501600	0.232823	1.11226	0.564729	--	--	--	--	--	--	--	--	--	S	Function unknown	uncharacterized protein LOC109782792 [Aegilops tauschii subsp. tauschii]
TraesCS1A02G420600	0.234926	1.06129	0.895343	--	--	--	K19891|2.8e-21|smo:SELMODRAFT_442025|K19891 glucan endo-1,3-beta-glucosidase 1/2/3 [EC:3.2.1.39] | (RefSeq) hypothetical protein	Starch and sucrose metabolism (ko00500)	--	--	X8 domain	PLASMODESMATA CALLOSE-BINDING PROTEIN 2 OS=Arabidopsis thaliana OX=3702 GN=PDCB2 PE=1 SV=1	S	Function unknown	PLASMODESMATA CALLOSE-BINDING PROTEIN 2-like [Aegilops tauschii subsp. tauschii]
TraesCS4D02G334300	0.250013	1.24511	0.49242	--	--	Biological Process: response to light intensity (GO:0009642);;	--	--	--	--	--	--	S	Function unknown	uncharacterized protein LOC109754252 [Aegilops tauschii subsp. tauschii]
TraesCS6A02G066100	0.414806	1.66213	0.73616	--	--	Cellular Component: integral component of membrane (GO:0016021);;	--	--	--	--	Protein of unknown function (DUF4079)	--	S	Function unknown	uncharacterized protein LOC109752349 [Aegilops tauschii subsp. tauschii]
Ta_newGene_5246	0.281553	1.36339	1.09622	--	--	--	--	--	--	--	--	--	--	--	--
TraesCS5B02G237900	0.145609	1.18112	0.898136	[J]	Translation, ribosomal structure and biogenesis	Molecular Function: structural constituent of ribosome (GO:0003735);; Cellular Component: ribosome (GO:0005840);; Biological Process: translation (GO:0006412);;	K02926|7.6e-150|ats:109755121|K02926 large subunit ribosomal protein L4 | (RefSeq) uncharacterized protein LOC109755121	Ribosome (ko03010)	[J]	Translation, ribosomal structure and biogenesis	Ribosomal protein L4/L1 family	50S ribosomal protein L4, chloroplastic OS=Porphyra purpurea OX=2787 GN=rpl4 PE=3 SV=1	J	Translation, ribosomal structure and biogenesis	unnamed protein product [Triticum turgidum subsp. durum]
Ta_newGene_21458	0.109145	1.00088	0.301736	--	--	--	--	--	--	--	--	--	--	--	--
TraesCS6D02G159900	2.262	8.80699	5.95881	--	--	--	--	--	--	--	--	--	S	Function unknown	hypothetical protein TRIUR3_28835 [Triticum urartu]
TraesCS2D02G384400	0.457662	1.73479	0.554451	--	--	--	--	--	--	--	--	--	S	Function unknown	uncharacterized protein LOC109753285 [Aegilops tauschii subsp. tauschii]
Ta_newGene_1139	0.275458	1.636	1.03753	--	--	--	--	--	--	--	--	--	--	--	uncharacterized protein LOC109769886 [Aegilops tauschii subsp. tauschii]
TraesCS5D02G167100	0.215817	1.96002	0.521508	--	--	--	--	--	--	--	Protein of unknown function (DUF295)	--	S	Function unknown	hypothetical protein D1007_14496 [Hordeum vulgare]
TraesCS2A02G415200	0.205418	1.54646	0.481333	--	--	Molecular Function: DNA binding (GO:0003677);; Molecular Function: transcription factor activity, sequence-specific DNA binding (GO:0003700);; Cellular Component: nucleus (GO:0005634);;	K09286|1.5e-34|egr:104436580|K09286 EREBP-like factor | (RefSeq) ethylene-responsive transcription factor TINY-like	--	--	--	AP2 domain	Ethylene-responsive transcription factor ERF034 OS=Arabidopsis thaliana OX=3702 GN=ERF034 PE=2 SV=2	S	Function unknown	ethylene-responsive transcription factor ERF039-like [Aegilops tauschii subsp. tauschii]
TraesCS1B02G228300	0.28007	1.134	0.939168	--	--	--	K12616|1.1e-43|gmx:100797699|K12616 enhancer of mRNA-decapping protein 4 | (RefSeq) enhancer of mRNA-decapping protein 4	RNA degradation (ko03018)	[R]	General function prediction only	Casein Kinase 2 substrate	Uncharacterized protein At5g43822 OS=Arabidopsis thaliana OX=3702 GN=At5g43822 PE=2 SV=1	S	Function unknown	uncharacterized protein At5g43822-like [Aegilops tauschii subsp. tauschii]
TraesCS6B02G351800	0.478673	3.9064	2.42878	--	--	Molecular Function: calcium ion binding (GO:0005509);;	K02183|2.3e-26|zma:100283082|K02183 calmodulin | (RefSeq) EF hand family protein	MAPK signaling pathway - plant (ko04016);; Phosphatidylinositol signaling system (ko04070);; Plant-pathogen interaction (ko04626)	--	--	EF hand	--	S	Function unknown	probable calcium-binding protein CML17 [Aegilops tauschii subsp. tauschii]
TraesCS1A02G166200	0.229162	1.63433	0.449174	--	--	--	--	--	--	--	Peptidase of plants and bacteria	Basic secretory protease (Fragments) OS=Boswellia serrata OX=613112 PE=1 SV=1	S	Function unknown	predicted protein [Hordeum vulgare subsp. vulgare]
Ta_newGene_13023	0.168926	1.12696	0.924754	--	--	--	--	--	--	--	--	--	--	--	unnamed protein product [Triticum turgidum subsp. durum]
TraesCS1A02G321100	0.347266	1.32117	0.878918	[IR]	Lipid transport and metabolism;; General function prediction only	Molecular Function: hydrolase activity, acting on ester bonds (GO:0016788);;	K01206|6.9e-39|thj:104825554|K01206 alpha-L-fucosidase [EC:3.2.1.51] | (RefSeq) alpha-L-fucosidase 3	Other glycan degradation (ko00511)	--	--	GDSL-like Lipase/Acylhydrolase	GDSL esterase/lipase At5g45910 OS=Arabidopsis thaliana OX=3702 GN=At5g45910 PE=2 SV=1	S	Function unknown	GDSL esterase/lipase At5g45910-like [Aegilops tauschii subsp. tauschii]
TraesCS3A02G230300	0.370363	1.4208	0.719811	--	--	Cellular Component: plasma membrane (GO:0005886);; Cellular Component: integral component of membrane (GO:0016021);;	--	--	--	--	Domain of unknown function (DUF588)	CASP-like protein 4U1 OS=Sorghum bicolor OX=4558 GN=Sb03g029220 PE=2 SV=1	S	Function unknown	unnamed protein product [Triticum turgidum subsp. durum]
Ta_newGene_7223	0.254838	1.33479	0.533753	--	--	--	--	--	--	--	--	--	--	--	formin-like protein 5 [Aegilops tauschii subsp. tauschii]
Ta_newGene_7288	0.215392	1.27333	0.64255	--	--	--	--	--	--	--	--	--	--	--	--
TraesCS4A02G099700	0.591688	2.43231	1.87966	[J]	Translation, ribosomal structure and biogenesis	Molecular Function: RNA binding (GO:0003723);;	K13195|5.0e-16|dct:110092694|K13195 cold-inducible RNA-binding protein | (RefSeq) organelle RRM domain-containing protein 6, chloroplastic isoform X1	--	[R]	General function prediction only	RNA recognition motif. (a.k.a. RRM, RBD, or RNP domain)	Organelle RRM domain-containing protein 2, mitochondrial OS=Arabidopsis thaliana OX=3702 GN=ORRM2 PE=1 SV=1	S	Function unknown	unnamed protein product [Triticum turgidum subsp. durum]
TraesCS6B02G257200	0.281691	1.15227	1.04503	--	--	Molecular Function: DNA binding (GO:0003677);; Cellular Component: nucleus (GO:0005634);;	K09422|8.8e-118|ats:109754512|K09422 transcription factor MYB, plant | (RefSeq) LOC109754512; myb-related protein Myb4-like	--	[K]	Transcription	Myb-like DNA-binding domain	Transcription factor MYB30 OS=Oryza sativa subsp. japonica OX=39947 GN=MYB30 PE=1 SV=1	K	Transcription	unnamed protein product [Triticum turgidum subsp. durum]
TraesCS1A02G189300	0.369425	1.43367	1.31653	[HR]	Coenzyme transport and metabolism;; General function prediction only	--	--	--	--	--	alpha/beta hydrolase fold	--	S	Function unknown	uncharacterized protein LOC109761971 [Aegilops tauschii subsp. tauschii]
TraesCS3B02G226200	0.668847	2.55484	1.52494	--	--	Molecular Function: transcription regulatory region sequence-specific DNA binding (GO:0000976);; Molecular Function: transcription factor activity, sequence-specific DNA binding (GO:0003700);; Cellular Component: nucleus (GO:0005634);; Molecular Function: sequence-specific DNA binding (GO:0043565);; Biological Process: positive regulation of transcription, DNA-templated (GO:0045893);;	--	--	--	--	bZIP transcription factor	bZIP transcription factor 44 OS=Arabidopsis thaliana OX=3702 GN=BZIP44 PE=1 SV=1	--	--	unnamed protein product [Triticum turgidum subsp. durum]
TraesCS4A02G244200	0.286234	1.22606	0.918695	--	--	Molecular Function: ubiquitin-protein transferase activity (GO:0004842);; Molecular Function: metal ion binding (GO:0046872);;	K11968|0.0e+00|ats:109782364|K11968 ariadne-1 [EC:2.3.2.31] | (RefSeq) LOC109782364; probable E3 ubiquitin-protein ligase ARI1	--	[O]	Posttranslational modification, protein turnover, chaperones	IBR domain, a half RING-finger domain	Probable E3 ubiquitin-protein ligase ARI1 OS=Arabidopsis thaliana OX=3702 GN=ARI1 PE=2 SV=1	O	Posttranslational modification, protein turnover, chaperones	unnamed protein product [Triticum turgidum subsp. durum]
TraesCS5B02G150400	0.283422	1.18588	0.828588	[V]	Defense mechanisms	Molecular Function: antiporter activity (GO:0015297);; Cellular Component: integral component of membrane (GO:0016021);; Molecular Function: xenobiotic transporter activity (GO:0042910);;	K20456|3.0e-94|smo:SELMODRAFT_417928|K20456 oxysterol-binding protein 1 | (RefSeq) hypothetical protein	--	[R]	General function prediction only	MatE	Protein DETOXIFICATION 44, chloroplastic OS=Arabidopsis thaliana OX=3702 GN=DTX44 PE=2 SV=1	V	Defense mechanisms	unnamed protein product [Triticum turgidum subsp. durum]
Ta_newGene_21386	0.402205	1.60305	0.834207	--	--	Cellular Component: integral component of membrane (GO:0016021);;	--	--	--	--	--	--	S	Function unknown	WAS/WASL-interacting protein family member 3-like isoform X1 [Aegilops tauschii subsp. tauschii]
TraesCS2A02G173500	0.425614	1.72843	1.00913	--	--	Cellular Component: nucleus (GO:0005634);; Biological Process: regulation of transcription, DNA-templated (GO:0006355);; Molecular Function: sequence-specific DNA binding (GO:0043565);; Molecular Function: protein heterodimerization activity (GO:0046982);;	K08065|3.4e-68|ats:109786173|K08065 nuclear transcription Y subunit beta | (RefSeq) LOC109786173; nuclear transcription factor Y subunit B-10-like	--	[K]	Transcription	Histone-like transcription factor (CBF/NF-Y) and archaeal histone	Nuclear transcription factor Y subunit B-10 OS=Oryza sativa subsp. japonica OX=39947 GN=NFYB10 PE=1 SV=1	B	Chromatin structure and dynamics	nuclear transcription factor Y subunit B5, partial [Triticum monococcum]
Ta_newGene_22217	0.128415	1.03459	0.459903	--	--	--	--	--	--	--	--	--	--	--	unnamed protein product [Triticum aestivum]
TraesCS2A02G225300	0.485943	1.89006	0.823077	[S]	Function unknown	--	--	--	[O]	Posttranslational modification, protein turnover, chaperones	ATP-dependent protease La (LON) substrate-binding domain	--	O	Posttranslational modification, protein turnover, chaperones	unnamed protein product [Triticum turgidum subsp. durum]
TraesCS7B02G165400	0.423136	1.68468	0.802057	--	--	Molecular Function: methyltransferase activity (GO:0008168);;	K15190|4.3e-159|ats:109734880|K15190 7SK snRNA methylphosphate capping enzyme [EC:2.1.1.-] | (RefSeq) LOC109734880; probable RNA methyltransferase At5g51130	--	[R]	General function prediction only	Bicoid-interacting protein 3 (Bin3)	Probable RNA methyltransferase At5g51130 OS=Arabidopsis thaliana OX=3702 GN=At5g51130 PE=2 SV=1	S	Function unknown	probable RNA methyltransferase At5g51130 [Aegilops tauschii subsp. tauschii]
TraesCS2B02G570600	0.450756	2.18527	0.777258	[R]	General function prediction only	Molecular Function: molecular_function (GO:0003674);; Molecular Function: catalytic activity (GO:0003824);; Cellular Component: cellular_component (GO:0005575);; Cellular Component: intracellular (GO:0005622);; Cellular Component: cell (GO:0005623);; Cellular Component: cytoplasm (GO:0005737);; Cellular Component: mitochondrion (GO:0005739);; Biological Process: response to stress (GO:0006950);; …	--	--	--	--	Protein of unknown function, DUF393	Uncharacterized protein At5g50100, chloroplastic OS=Arabidopsis thaliana OX=3702 GN=At5g50100 PE=1 SV=1	S	Function unknown	unnamed protein product [Triticum turgidum subsp. durum]
Ta_newGene_18036	0.578539	2.99023	1.45075	--	--	--	--	--	--	--	--	--	--	--	--
TraesCS5B02G505600	0.321631	1.31828	0.691361	--	--	Molecular Function: protein binding (GO:0005515);;	--	--	--	--	F-box domain	--	S	Function unknown	uncharacterized protein LOC109751732 [Aegilops tauschii subsp. tauschii]
TraesCS7A02G041400	0.307766	2.37347	0.732616	--	--	--	--	--	--	--	--	--	S	Function unknown	uncharacterized protein LOC109785680 [Aegilops tauschii subsp. tauschii]
TraesCS6D02G264400	0.166439	1.09388	0.28148	--	--	--	K06689|1.4e-36|cmax:111471432|K06689 ubiquitin-conjugating enzyme E2 D [EC:2.3.2.23] | (RefSeq) ubiquitin-conjugating enzyme E2 5B-like	Ubiquitin mediated proteolysis (ko04120);; Protein processing in endoplasmic reticulum (ko04141)	[O]	Posttranslational modification, protein turnover, chaperones	Ubiquitin-conjugating enzyme	Ubiquitin-conjugating enzyme E2 11 OS=Arabidopsis thaliana OX=3702 GN=UBC11 PE=1 SV=2	O	Posttranslational modification, protein turnover, chaperones	ubiquitin-conjugating enzyme E2 11-like [Aegilops tauschii subsp. tauschii]
TraesCS5A02G080800	0.809601	5.80301	1.52798	--	--	--	--	--	--	--	DVL family	--	S	Function unknown	uncharacterized protein LOC109748736 [Aegilops tauschii subsp. tauschii]
TraesCS1A02G067900	0.323713	1.37613	1.06715	--	--	Cellular Component: integral component of membrane (GO:0016021);;	--	--	--	--	Tetraspanin family	Tetraspanin-6 OS=Arabidopsis thaliana OX=3702 GN=TET6 PE=2 SV=1	S	Function unknown	tetraspanin-6 isoform X2 [Aegilops tauschii subsp. tauschii]
TraesCS1B02G001700	0.370669	1.36396	0.860667	[QV]	Secondary metabolites biosynthesis, transport and catabolism;; Defense mechanisms	Molecular Function: monooxygenase activity (GO:0004497);; Molecular Function: iron ion binding (GO:0005506);; Cellular Component: integral component of membrane (GO:0016021);; Molecular Function: oxidoreductase activity, acting on paired donors, with incorporation or reduction of molecular oxygen (GO:0016705);; Molecular Function: heme binding (GO:0020037);;	K07426|1.2e-143|cpep:111792333|K07426 cytochrome P450 family 4 subfamily B polypeptide 1 [EC:1.14.14.1] | (RefSeq) cytochrome P450 CYP72A219-like	--	[QI]	Secondary metabolites biosynthesis, transport and catabolism;; Lipid transport and metabolism	Cytochrome P450	Cytochrome P450 72A14 OS=Arabidopsis thaliana OX=3702 GN=CYP72A14 PE=2 SV=1	Q	Secondary metabolites biosynthesis, transport and catabolism	cytochrome P450 72A14-like [Aegilops tauschii subsp. tauschii]
TraesCS1B02G077000	0.283188	1.35648	0.683084	--	--	Cellular Component: integral component of membrane (GO:0016021);;	K15285|9.2e-30|sly:101260241|K15285 solute carrier family 35, member E3 | (RefSeq) UDP-galactose transporter 1	--	[GE]	Carbohydrate transport and metabolism;; Amino acid transport and metabolism	Triose-phosphate Transporter family	Probable sugar phosphate/phosphate translocator At5g05820 OS=Arabidopsis thaliana OX=3702 GN=At5g05820 PE=2 SV=1	S	Function unknown	probable sugar phosphate/phosphate translocator At3g11320 [Aegilops tauschii subsp. tauschii]
Ta_newGene_18406	0.129761	1.79187	0.597405	--	--	Biological Process: biosynthetic process (GO:0009058);; Molecular Function: transferase activity, transferring acyl groups other than amino-acyl groups (GO:0016747);;	K17212|3.2e-21|sbi:8080716|K17212 bisdemethoxycurcumin synthase [EC:2.3.1.211] | (RefSeq) bisdemethoxycurcumin synthase	Stilbenoid, diarylheptanoid and gingerol biosynthesis (ko00945)	--	--	Chalcone and stilbene synthases, N-terminal domain	Bisdemethoxycurcumin synthase OS=Oryza sativa subsp. japonica OX=39947 GN=Os07g0271500 PE=1 SV=2	I	Lipid transport and metabolism	bisdemethoxycurcumin synthase-like [Aegilops tauschii subsp. tauschii]
TraesCS6B02G045500	0.197196	1.03992	0.282495	--	--	Molecular Function: double-stranded DNA binding (GO:0003690);; Biological Process: regulation of transcription, DNA-templated (GO:0006355);;	K15032|6.5e-197|ats:109785033|K15032 mTERF domain-containing protein, mitochondrial | (RefSeq) LOC109785033; transcription termination factor MTERF8, chloroplastic-like	--	--	--	mTERF	--	S	Function unknown	unnamed protein product [Triticum turgidum subsp. durum]
TraesCS2A02G296600	0.39641	2.08267	0.614849	--	--	--	--	--	--	--	--	Protein GL2-INTERACTING REPRESSOR 1 OS=Arabidopsis thaliana OX=3702 GN=GIR1 PE=1 SV=1	S	Function unknown	hypothetical protein TRIUR3_20125 [Triticum urartu]
TraesCS3D02G212200	0.486248	1.81591	1.78984	--	--	Molecular Function: DNA binding (GO:0003677);; Molecular Function: zinc ion binding (GO:0008270);;	K15263|8.2e-170|ats:109757503|K15263 cell growth-regulating nucleolar protein | (RefSeq) LOC109757503; UBP1-associated proteins 1C-like	--	[D]	Cell cycle control, cell division, chromosome partitioning	LYAR-type C2HC zinc finger	UBP1-associated proteins 1C OS=Arabidopsis thaliana OX=3702 GN=UBA1C PE=3 SV=2	S	Function unknown	unnamed protein product [Triticum turgidum subsp. durum]
TraesCS4A02G353500	0.5221	2.02364	1.56632	--	--	--	--	--	--	--	--	--	S	Function unknown	uncharacterized protein LOC109767913 isoform X1 [Aegilops tauschii subsp. tauschii]
TraesCS1B02G194300	0.353555	1.50267	0.953303	[O]	Posttranslational modification, protein turnover, chaperones	Molecular Function: protein binding (GO:0005515);;	K00799|1.8e-125|ats:109773604|K00799 glutathione S-transferase [EC:2.5.1.18] | (RefSeq) LOC109773604; probable glutathione S-transferase GSTU6	Glutathione metabolism (ko00480)	[O]	Posttranslational modification, protein turnover, chaperones	Glutathione S-transferase, N-terminal domain	Probable glutathione S-transferase GSTU6 OS=Oryza sativa subsp. japonica OX=39947 GN=GSTU6 PE=2 SV=2	O	Posttranslational modification, protein turnover, chaperones	unnamed protein product [Triticum turgidum subsp. durum]
TraesCS2B02G153900	0.421205	1.62764	0.626058	[R]	General function prediction only	Cellular Component: integral component of membrane (GO:0016021);;	K03549|1.4e-24|csat:104769726|K03549 KUP system potassium uptake protein | (RefSeq) potassium transporter 8-like isoform X1	--	--	--	NHL repeat	--	S	Function unknown	unnamed protein product [Triticum turgidum subsp. durum]
TraesCS5D02G339000	0.525986	2.37743	0.748309	--	--	--	--	--	[S]	Function unknown	Protein of unknown function (DUF1279)	--	S	Function unknown	uncharacterized protein LOC109760402 [Aegilops tauschii subsp. tauschii]
TraesCS2A02G119000	0.361063	1.47421	0.981716	--	--	Molecular Function: protein binding (GO:0005515);;	--	--	--	--	F-box-like	--	S	Function unknown	unnamed protein product [Triticum turgidum subsp. durum]
Ta_newGene_12166	0.319914	1.55875	0.97551	--	--	--	--	--	--	--	--	--	--	--	unnamed protein product [Triticum turgidum subsp. durum]
TraesCS4B02G106500	0.325176	1.35628	0.577418	[R]	General function prediction only	Molecular Function: zinc ion binding (GO:0008270);; Molecular Function: oxidoreductase activity (GO:0016491);;	K18857|5.9e-219|ats:109760745|K18857 alcohol dehydrogenase class-P [EC:1.1.1.1] | (RefSeq) LOC109760745; alcohol dehydrogenase 3-like	Glycolysis / Gluconeogenesis (ko00010);; Fatty acid degradation (ko00071);; Tyrosine metabolism (ko00350);; alpha-Linolenic acid metabolism (ko00592)	[Q]	Secondary metabolites biosynthesis, transport and catabolism	Zinc-binding dehydrogenase	Alcohol dehydrogenase 3 OS=Hordeum vulgare OX=4513 GN=ADH3 PE=3 SV=1	C	Energy production and conversion	unnamed protein product [Triticum turgidum subsp. durum]
TraesCS5D02G266600	0.331063	1.35881	0.443276	--	--	Molecular Function: protein binding (GO:0005515);;	K18726|2.3e-173|ats:109786132|K18726 FAS-associated factor 2 | (RefSeq) LOC109786132; plant UBX domain-containing protein 10-like	--	[T]	Signal transduction mechanisms	UBX domain	Plant UBX domain-containing protein 10 OS=Arabidopsis thaliana OX=3702 GN=PUX10 PE=2 SV=1	S	Function unknown	plant UBX domain-containing protein 10-like [Aegilops tauschii subsp. tauschii]
TraesCS3D02G400600	0.226528	1.08415	0.385161	--	--	Molecular Function: zinc ion binding (GO:0008270);;	K23541|7.0e-106|pda:103710599|K23541 Ca2+/H+ antiporter, TMEM165/GDT1 family | (RefSeq) pentatricopeptide repeat-containing protein At5g04780, mitochondrial-like	--	[R]	General function prediction only	PPR repeat	Pentatricopeptide repeat-containing protein At2g03880, mitochondrial OS=Arabidopsis thaliana OX=3702 GN=PCMP-H44 PE=2 SV=1	S	Function unknown	pentatricopeptide repeat-containing protein At2g03880, mitochondrial-like [Aegilops tauschii subsp. tauschii]
TraesCS3D02G325600	0.407292	1.48293	0.440939	[QV]	Secondary metabolites biosynthesis, transport and catabolism;; Defense mechanisms	Molecular Function: monooxygenase activity (GO:0004497);; Molecular Function: iron ion binding (GO:0005506);; Cellular Component: integral component of membrane (GO:0016021);; Molecular Function: oxidoreductase activity, acting on paired donors, with incorporation or reduction of molecular oxygen (GO:0016705);; Molecular Function: heme binding (GO:0020037);;	K20769|2.1e-116|mdm:103428002|K20769 fatty acid omega-hydroxylase [EC:1.14.-.-] | (RefSeq) cytochrome P450 94A1-like	Cutin, suberine and wax biosynthesis (ko00073)	[QI]	Secondary metabolites biosynthesis, transport and catabolism;; Lipid transport and metabolism	Cytochrome P450	Cytochrome P450 94B1 OS=Arabidopsis thaliana OX=3702 GN=CYP94B1 PE=1 SV=1	Q	Secondary metabolites biosynthesis, transport and catabolism	cytochrome P450 94B3-like [Aegilops tauschii subsp. tauschii]
TraesCS6B02G407600	0.156471	1.82674	0.767234	--	--	Cellular Component: anaphase-promoting complex (GO:0005680);; Biological Process: cell cycle (GO:0007049);; Biological Process: anaphase-promoting complex-dependent catabolic process (GO:0031145);; Biological Process: cell division (GO:0051301);;	K03357|2.4e-105|ats:109784920|K03357 anaphase-promoting complex subunit 10 | (RefSeq) LOC109784920; anaphase-promoting complex subunit 10-like	Ubiquitin mediated proteolysis (ko04120)	[DO]	Cell cycle control, cell division, chromosome partitioning;; Posttranslational modification, protein turnover, chaperones	Anaphase-promoting complex, subunit 10 (APC10)	Anaphase-promoting complex subunit 10 OS=Arabidopsis thaliana OX=3702 GN=APC10 PE=1 SV=2	DO	Cell cycle control, cell division, chromosome partitioning;; Posttranslational modification, protein turnover, chaperones	anaphase-promoting complex subunit 10-like [Aegilops tauschii subsp. tauschii]
Ta_newGene_2071	0.198471	2.13435	0.789693	--	--	Molecular Function: anaphase-promoting complex binding (GO:0010997);; Molecular Function: ubiquitin-protein transferase activator activity (GO:0097027);; Biological Process: positive regulation of ubiquitin protein ligase activity (GO:1904668);;	K03364|5.4e-70|ats:109776994|K03364 cell division cycle 20-like protein 1, cofactor of APC complex | (RefSeq) LOC109776994; protein FIZZY-RELATED 2-like	Ubiquitin mediated proteolysis (ko04120)	[DO]	Cell cycle control, cell division, chromosome partitioning;; Posttranslational modification, protein turnover, chaperones	--	Protein FIZZY-RELATED 2 OS=Arabidopsis thaliana OX=3702 GN=FZR2 PE=1 SV=1	--	--	unnamed protein product [Triticum turgidum subsp. durum]
Ta_newGene_20799	0.211924	1.40284	0.614043	--	--	--	--	--	--	--	--	--	--	--	--
Ta_newGene_1218	0.25881	1.71189	0.520462	--	--	--	--	--	--	--	--	--	--	--	--
TraesCS6D02G291200	0.240112	1.38955	0.580696	--	--	--	--	--	--	--	--	--	--	--	hypothetical protein TRIUR3_22415 [Triticum urartu]
TraesCS4D02G115000	0.231993	1.31027	0.82526	--	--	Cellular Component: integral component of membrane (GO:0016021);;	--	--	--	--	F-box-like	F-box protein At3g44326 OS=Arabidopsis thaliana OX=3702 GN=At3g44326 PE=2 SV=1	S	Function unknown	probable F-box protein At2g36090 [Aegilops tauschii subsp. tauschii]
TraesCS4D02G056800	0.471903	1.84506	0.677653	--	--	Biological Process: reproduction (GO:0000003);; Cellular Component: histone acetyltransferase complex (GO:0000123);; Biological Process: developmental process involved in reproduction (GO:0003006);; Molecular Function: molecular_function (GO:0003674);; Molecular Function: binding (GO:0005488);; Molecular Function: protein binding (GO:0005515);; Cellular Component: cellular_component (GO:0005575);…	K14963|6.4e-65|ats:109777321|K14963 COMPASS component SWD3 | (RefSeq) LOC109777321; COMPASS-like H3K4 histone methylase component WDR5A	--	[R]	General function prediction only	WD domain, G-beta repeat	COMPASS-like H3K4 histone methylase component WDR5A OS=Arabidopsis thaliana OX=3702 GN=WDR5A PE=1 SV=1	S	Function unknown	COMPASS-like H3K4 histone methylase component WDR5A [Aegilops tauschii subsp. tauschii]
TraesCS7D02G293400	0.161389	1.03023	0.344602	--	--	Molecular Function: molecular_function (GO:0003674);; Molecular Function: nucleic acid binding (GO:0003676);; Molecular Function: RNA binding (GO:0003723);; Molecular Function: catalytic activity (GO:0003824);; Molecular Function: nuclease activity (GO:0004518);; Molecular Function: endonuclease activity (GO:0004519);; Molecular Function: binding (GO:0005488);; Cellular Component: cellular_compon…	K23541|1.8e-56|cpep:111798133|K23541 Ca2+/H+ antiporter, TMEM165/GDT1 family | (RefSeq) LOW QUALITY PROTEIN: putative pentatricopeptide repeat-containing protein At3g23330	--	[R]	General function prediction only	PPR repeat	Pentatricopeptide repeat-containing protein At2g22410, mitochondrial OS=Arabidopsis thaliana OX=3702 GN=PCMP-E28 PE=2 SV=1	S	Function unknown	pentatricopeptide repeat-containing protein At4g22760 [Aegilops tauschii subsp. tauschii]
TraesCS7B02G147600	0.266989	1.96373	0.805009	--	--	Biological Process: ubiquitin-dependent protein catabolic process (GO:0006511);; Biological Process: multicellular organism development (GO:0007275);; Molecular Function: zinc ion binding (GO:0008270);; Cellular Component: host cell nucleus (GO:0042025);;	K04506|2.4e-53|obr:107305498|K04506 E3 ubiquitin-protein ligase SIAH1 [EC:2.3.2.27] | (RefSeq) E3 ubiquitin-protein ligase SINA-like 10	Ubiquitin mediated proteolysis (ko04120)	--	--	Seven in absentia protein family	--	O	Posttranslational modification, protein turnover, chaperones	unnamed protein product [Triticum turgidum subsp. durum]
TraesCS2A02G510900	0.276409	1.15743	0.565767	--	--	Molecular Function: nucleic acid binding (GO:0003676);;	K14570|5.3e-246|ats:109770954|K14570 RNA exonuclease 1 [EC:3.1.-.-] | (RefSeq) LOC109770954; small RNA degrading nuclease 3-like	Ribosome biogenesis in eukaryotes (ko03008)	[L]	Replication, recombination and repair	Exonuclease	Small RNA degrading nuclease 3 OS=Arabidopsis thaliana OX=3702 GN=SDN3 PE=1 SV=1	L	Replication, recombination and repair	unnamed protein product [Triticum turgidum subsp. durum]
TraesCS4B02G248600	0.282039	1.18643	0.50029	[G]	Carbohydrate transport and metabolism	Molecular Function: hydrolase activity, hydrolyzing O-glycosyl compounds (GO:0004553);; Biological Process: carbohydrate metabolic process (GO:0005975);;	K01188|4.1e-287|ats:109731643|K01188 beta-glucosidase [EC:3.2.1.21] | (RefSeq) LOC109731643; beta-glucosidase 6 isoform X1	Cyanoamino acid metabolism (ko00460);; Starch and sucrose metabolism (ko00500);; Phenylpropanoid biosynthesis (ko00940)	[G]	Carbohydrate transport and metabolism	Glycosyl hydrolase family 1	Beta-glucosidase 6 OS=Oryza sativa subsp. japonica OX=39947 GN=BGLU6 PE=1 SV=1	G	Carbohydrate transport and metabolism	unnamed protein product [Triticum turgidum subsp. durum]
Ta_newGene_10904	0.443771	1.69288	0.925712	--	--	--	--	--	--	--	Protein of unknown function (DUF1618)	--	S	Function unknown	uncharacterized protein LOC100834379 isoform X4 [Brachypodium distachyon]
TraesCS5B02G478600	0.729107	2.73533	1.39481	--	--	Cellular Component: integral component of membrane (GO:0016021);;	--	--	--	--	--	--	S	Function unknown	unnamed protein product [Triticum turgidum subsp. durum]
TraesCS3B02G499800	0.433571	1.32453	0.614339	--	--	Molecular Function: protein binding (GO:0005515);;	K11843|9.1e-06|aip:110267024|K11843 ubiquitin carboxyl-terminal hydrolase 14 [EC:3.4.19.12] | (RefSeq) FBD-associated F-box protein At4g10400-like	--	--	--	FBD	Putative F-box/FBD/LRR-repeat protein At5g22610 OS=Arabidopsis thaliana OX=3702 GN=At5g22610 PE=4 SV=1	S	Function unknown	unnamed protein product [Triticum aestivum]
TraesCS1D02G297200	0.639231	2.43709	1.28345	--	--	--	--	--	--	--	--	--	S	Function unknown	uncharacterized protein LOC109743136 [Aegilops tauschii subsp. tauschii]
TraesCS7B02G200700	0.292888	1.32245	0.409271	--	--	Molecular Function: DNA binding (GO:0003677);; Cellular Component: nucleus (GO:0005634);;	K14491|1.7e-07|pop:7476782|K14491 two-component response regulator ARR-B family | (RefSeq) two-component response regulator ARR1	Plant hormone signal transduction (ko04075)	--	--	Myb-like DNA-binding domain	Probable transcription factor KAN2 OS=Arabidopsis thaliana OX=3702 GN=KAN2 PE=2 SV=1	K	Transcription	--
TraesCS3D02G193000	0.363525	2.50023	0.930296	--	--	--	--	--	--	--	--	--	S	Function unknown	uncharacterized protein LOC109773295 [Aegilops tauschii subsp. tauschii]
Ta_newGene_19987	0.197092	1.31466	0.707323	--	--	--	--	--	--	--	--	--	--	--	--
Ta_newGene_2879	0.546	2.21403	1.52312	--	--	--	--	--	--	--	--	--	--	--	unnamed protein product [Triticum turgidum subsp. durum]
TraesCS7B02G281100	0.4018	1.62528	0.899328	--	--	--	--	--	--	--	FBD	--	S	Function unknown	unnamed protein product [Triticum turgidum subsp. durum]
TraesCS7B02G394500	0.38915	4.32553	1.46767	--	--	Cellular Component: nucleosome (GO:0000786);; Molecular Function: DNA binding (GO:0003677);; Cellular Component: nucleus (GO:0005634);; Molecular Function: protein heterodimerization activity (GO:0046982);;	K11252|1.5e-38|ats:109739431|K11252 histone H2B | (RefSeq) LOC109739431; histone H2B.3-like	--	[B]	Chromatin structure and dynamics	Core histone H2A/H2B/H3/H4	Histone H2B.3 OS=Triticum aestivum OX=4565 PE=1 SV=3	B	Chromatin structure and dynamics	unnamed protein product [Triticum turgidum subsp. durum]
TraesCS1B02G192200	0.325137	1.34221	0.743689	--	--	Molecular Function: DNA binding (GO:0003677);; Cellular Component: nucleus (GO:0005634);; Biological Process: regulation of transcription, DNA-templated (GO:0006355);;	K00521|1.8e-39|cmos:111447866|K00521 ferric-chelate reductase [EC:1.16.1.7] | (RefSeq) ferric reduction oxidase 7, chloroplastic-like	--	--	--	No apical meristem (NAM) protein	NAC domain-containing protein 71 OS=Arabidopsis thaliana OX=3702 GN=NAC071 PE=2 SV=1	S	Function unknown	unnamed protein product [Triticum turgidum subsp. durum]
TraesCS3B02G380500	0.55043	2.1728	0.563897	[M]	Cell wall/membrane/envelope biogenesis	Molecular Function: catalytic activity (GO:0003824);;	K09753|6.6e-65|pop:7493223|K09753 cinnamoyl-CoA reductase [EC:1.2.1.44] | (RefSeq) cinnamoyl-CoA reductase 1	Phenylpropanoid biosynthesis (ko00940)	[V]	Defense mechanisms	NAD dependent epimerase/dehydratase family	Phenylacetaldehyde reductase OS=Rosa hybrid cultivar OX=128735 GN=PAR PE=1 SV=1	M	Cell wall/membrane/envelope biogenesis	unnamed protein product [Triticum turgidum subsp. durum]
TraesCS6B02G158300	0.439636	1.66568	0.42641	[QV]	Secondary metabolites biosynthesis, transport and catabolism;; Defense mechanisms	Molecular Function: monooxygenase activity (GO:0004497);; Molecular Function: iron ion binding (GO:0005506);; Molecular Function: oxidoreductase activity, acting on paired donors, with incorporation or reduction of molecular oxygen (GO:0016705);; Molecular Function: heme binding (GO:0020037);;	K13223|1.2e-69|ats:109757929|K13223 indole-2-monooxygenase [EC:1.14.14.153] | (RefSeq) LOC109757929; indole-2-monooxygenase-like	Benzoxazinoid biosynthesis (ko00402)	[Q]	Secondary metabolites biosynthesis, transport and catabolism	Cytochrome P450	indole-2-monooxygenase OS=Zea mays OX=4577 GN=CYP71C4 PE=1 SV=1	Q	Secondary metabolites biosynthesis, transport and catabolism	unnamed protein product [Triticum turgidum subsp. durum]
Ta_newGene_4582	0.391409	2.20401	1.37524	--	--	--	--	--	--	--	--	--	--	--	hypothetical protein EJB05_31953, partial [Eragrostis curvula]
TraesCS3B02G002300	0.536416	2.12691	1.47314	--	--	Molecular Function: DNA binding (GO:0003677);; Biological Process: regulation of transcription from RNA polymerase II promoter (GO:0006357);; Molecular Function: protein dimerization activity (GO:0046983);;	--	--	--	--	Helix-loop-helix DNA-binding domain	Transcription factor bHLH162 OS=Arabidopsis thaliana OX=3702 GN=BHLH162 PE=1 SV=1	S	Function unknown	unnamed protein product [Triticum turgidum subsp. durum]
TraesCS3A02G515700	0.237437	1.27966	0.574812	--	--	--	--	--	--	--	--	FBD-associated F-box protein At4g13985 OS=Arabidopsis thaliana OX=3702 GN=At4g13985 PE=2 SV=1	S	Function unknown	F-box/FBD/LRR-repeat protein At1g13570-like [Aegilops tauschii subsp. tauschii]
TraesCS3D02G530500	0.393671	1.49189	0.954503	--	--	Molecular Function: molecular_function (GO:0003674);; Molecular Function: nucleic acid binding (GO:0003676);; Molecular Function: RNA binding (GO:0003723);; Molecular Function: catalytic activity (GO:0003824);; Molecular Function: nuclease activity (GO:0004518);; Molecular Function: endonuclease activity (GO:0004519);; Molecular Function: binding (GO:0005488);; Cellular Component: cellular_compon…	--	--	[R]	General function prediction only	PPR repeat family	Pentatricopeptide repeat-containing protein At3g48250, chloroplastic OS=Arabidopsis thaliana OX=3702 GN=At3g48250 PE=2 SV=1	S	Function unknown	pentatricopeptide repeat-containing protein At3g48250, chloroplastic [Aegilops tauschii subsp. tauschii]
TraesCS6B02G274900	0.680801	2.75083	1.03141	--	--	--	--	--	--	--	--	--	S	Function unknown	unnamed protein product [Triticum turgidum subsp. durum]
Ta_newGene_13952	0.321428	1.4118	1.03313	--	--	--	--	--	--	--	Protein of unknown function (DUF1618)	--	--	--	unnamed protein product [Triticum turgidum subsp. durum]
TraesCS5B02G197200	0.393395	1.50582	0.619774	--	--	Cellular Component: integral component of membrane (GO:0016021);;	K10664|5.4e-20|ppp:112287661|K10664 E3 ubiquitin-protein ligase ATL6/9/15/31/42/55 [EC:2.3.2.27] | (RefSeq) RING-H2 finger protein ATL2-like	--	[O]	Posttranslational modification, protein turnover, chaperones	Ring finger domain	RING-H2 finger protein ATL46 OS=Arabidopsis thaliana OX=3702 GN=ATL46 PE=2 SV=1	O	Posttranslational modification, protein turnover, chaperones	RING-H2 finger protein ATL46-like [Aegilops tauschii subsp. tauschii]
Ta_newGene_20879	0.097397	1.54718	0.735399	--	--	--	--	--	--	--	--	--	--	--	--
TraesCS2B02G184700	0.113926	1.61672	0.602454	--	--	Cellular Component: integral component of membrane (GO:0016021);;	--	--	--	--	--	--	S	Function unknown	uncharacterized protein LOC109745464 [Aegilops tauschii subsp. tauschii]
TraesCS5D02G199200	0.415567	1.8971	1.06835	--	--	Cellular Component: integral component of membrane (GO:0016021);;	--	--	--	--	Cotton fibre expressed protein	--	S	Function unknown	uncharacterized protein LOC109741409 [Aegilops tauschii subsp. tauschii]
TraesCS1B02G265700	0.620812	2.36446	1.03973	--	--	Molecular Function: double-stranded DNA binding (GO:0003690);; Biological Process: regulation of transcription, DNA-templated (GO:0006355);;	K15032|4.0e-110|ats:109774066|K15032 mTERF domain-containing protein, mitochondrial | (RefSeq) LOC109774066; transcription termination factor MTERF4, chloroplastic	--	[KR]	Transcription;; General function prediction only	mTERF	Transcription termination factor MTERF4, chloroplastic OS=Zea mays OX=4577 GN=MTERF4 PE=2 SV=1	S	Function unknown	transcription termination factor MTERF4, chloroplastic [Aegilops tauschii subsp. tauschii]
TraesCS2D02G456900	0.231557	1.17886	0.484835	--	--	Molecular Function: DNA binding (GO:0003677);; Cellular Component: nucleus (GO:0005634);;	K12133|1.0e-30|ppp:112280611|K12133 MYB-related transcription factor LHY | (RefSeq) uncharacterized protein LOC112280611	Circadian rhythm - plant (ko04712)	[O]	Posttranslational modification, protein turnover, chaperones	Myb-like DNA-binding domain	Protein REVEILLE 7 OS=Arabidopsis thaliana OX=3702 GN=RVE7 PE=2 SV=1	K	Transcription	protein REVEILLE 7-like [Aegilops tauschii subsp. tauschii]
TraesCS5A02G453000	0.447035	1.85321	0.972646	--	--	--	--	--	--	--	--	--	--	--	hypothetical protein TRIUR3_09173 [Triticum urartu]
TraesCS5D02G047200	0.181474	1.32096	0.648961	--	--	Molecular Function: nucleic acid binding (GO:0003676);;	--	--	--	--	Zinc finger, C2H2 type	--	--	--	sal-like protein 3 [Aegilops tauschii subsp. tauschii]
TraesCS7D02G348400	0.871077	3.2691	0.962766	--	--	--	--	--	--	--	Domain of unknown function (DUF4228)	--	S	Function unknown	uncharacterized protein LOC109742718 [Aegilops tauschii subsp. tauschii]
TraesCS4A02G458000	0.22598	1.07834	0.399476	--	--	Molecular Function: manganese ion transmembrane transporter activity (GO:0005384);; Cellular Component: integral component of membrane (GO:0016021);; Biological Process: cellular manganese ion homeostasis (GO:0030026);;	--	--	--	--	--	Membrane protein of ER body-like protein OS=Arabidopsis thaliana OX=3702 GN=MEBL PE=2 SV=1	S	Function unknown	unnamed protein product [Triticum turgidum subsp. durum]
TraesCS3D02G529700	0.212085	1.26303	0.709309	--	--	--	--	--	--	--	Polyketide cyclase / dehydrase and lipid transport	--	S	Function unknown	uncharacterized protein LOC109752424 [Aegilops tauschii subsp. tauschii]
TraesCS6D02G283900	0.70549	2.7275	1.57626	--	--	Molecular Function: double-stranded DNA binding (GO:0003690);; Biological Process: regulation of transcription, DNA-templated (GO:0006355);;	K15032|6.4e-213|ats:109767393|K15032 mTERF domain-containing protein, mitochondrial | (RefSeq) uncharacterized protein LOC109767393	--	[KR]	Transcription;; General function prediction only	mTERF	--	S	Function unknown	uncharacterized protein LOC109767393 [Aegilops tauschii subsp. tauschii]
TraesCS2D02G527300	0.322241	1.22323	0.323611	--	--	Biological Process: reproduction (GO:0000003);; Biological Process: developmental process involved in reproduction (GO:0003006);; Molecular Function: molecular_function (GO:0003674);; Molecular Function: nucleic acid binding (GO:0003676);; Molecular Function: RNA binding (GO:0003723);; Molecular Function: catalytic activity (GO:0003824);; Molecular Function: nuclease activity (GO:0004518);; Molec…	--	--	[R]	General function prediction only	PPR repeat family	Pentatricopeptide repeat-containing protein At1g10270 OS=Arabidopsis thaliana OX=3702 GN=GRP23 PE=1 SV=1	S	Function unknown	pentatricopeptide repeat-containing protein At1g10270-like [Aegilops tauschii subsp. tauschii]
TraesCS5B02G272300	0.216528	1.82769	0.477726	[R]	General function prediction only	Biological Process: defense response (GO:0006952);; Molecular Function: ADP binding (GO:0043531);;	K13457|6.2e-45|ats:109760587|K13457 disease resistance protein RPM1 | (RefSeq) LOC109760587; putative disease resistance RPP13-like protein 3	Plant-pathogen interaction (ko04626)	[T]	Signal transduction mechanisms	NB-ARC domain	Disease resistance protein RGA5 OS=Oryza sativa subsp. japonica OX=39947 GN=RGA5 PE=2 SV=1	S	Function unknown	unnamed protein product [Triticum turgidum subsp. durum]
TraesCS5B02G239300	0.458377	1.89046	1.27534	[I]	Lipid transport and metabolism	Molecular Function: hydrolase activity (GO:0016787);;	K20506|9.6e-76|egu:105060863|K20506 tuliposide A-converting enzyme [EC:4.2.99.22] | (RefSeq) tuliposide A-converting enzyme 2, chloroplastic-like	--	[V]	Defense mechanisms	alpha/beta hydrolase fold	Tuliposide A-converting enzyme 1, chloroplastic OS=Tulipa gesneriana OX=13306 GN=TCEA1 PE=1 SV=1	I	Lipid transport and metabolism	unnamed protein product [Triticum turgidum subsp. durum]
Ta_newGene_7636	0.054981	1.48669	0.647507	--	--	--	--	--	--	--	--	--	--	--	--
TraesCS5B02G058800	0.286276	1.63865	0.761593	--	--	Cellular Component: nucleus (GO:0005634);; Biological Process: regulation of transcription, DNA-templated (GO:0006355);; Biological Process: auxin-activated signaling pathway (GO:0009734);;	K14484|1.9e-97|ats:109787093|K14484 auxin-responsive protein IAA | (RefSeq) LOC109787093; auxin-responsive protein IAA31-like	Plant hormone signal transduction (ko04075)	--	--	AUX/IAA family	Auxin-responsive protein IAA31 OS=Oryza sativa subsp. japonica OX=39947 GN=IAA31 PE=2 SV=1	K	Transcription	unnamed protein product [Triticum turgidum subsp. durum]
TraesCS2D02G166200	0.973244	4.57273	2.08505	--	--	Cellular Component: integral component of membrane (GO:0016021);;	--	--	--	--	--	--	S	Function unknown	uncharacterized protein LOC109745464 [Aegilops tauschii subsp. tauschii]
Ta_newGene_9739	0.286912	1.30776	0.831055	--	--	Biological Process: transposition (GO:0032196);;	--	--	--	--	--	Autonomous transposable element EN-1 mosaic protein OS=Zea mays OX=4577 PE=2 SV=1	--	--	hypothetical protein DAI22_11g203035 [Oryza sativa Japonica Group]
TraesCS5D02G050200	0.411671	3.0608	1.19184	--	--	--	--	--	--	--	--	Protein WIR1B OS=Triticum aestivum OX=4565 GN=WIR1B PE=4 SV=1	--	--	protein WIR1B [Aegilops tauschii subsp. tauschii]
TraesCS6D02G214000	0.458028	1.96673	0.863873	--	--	Biological Process: mitochondrial RNA metabolic process (GO:0000959);; Molecular Function: molecular_function (GO:0003674);; Molecular Function: nucleic acid binding (GO:0003676);; Molecular Function: RNA binding (GO:0003723);; Molecular Function: mRNA binding (GO:0003729);; Molecular Function: catalytic activity (GO:0003824);; Molecular Function: nuclease activity (GO:0004518);; Molecular Functi…	--	--	[R]	General function prediction only	PPR repeat family	Pentatricopeptide repeat-containing protein At2g18520, mitochondrial OS=Arabidopsis thaliana OX=3702 GN=At2g18520 PE=1 SV=1	S	Function unknown	pentatricopeptide repeat-containing protein At4g36680, mitochondrial-like [Aegilops tauschii subsp. tauschii]
TraesCS7B02G297700	0.384861	1.8421	1.17872	[M]	Cell wall/membrane/envelope biogenesis	Molecular Function: catalytic activity (GO:0003824);;	K09753|5.6e-70|mdm:103438772|K09753 cinnamoyl-CoA reductase [EC:1.2.1.44] | (RefSeq) cinnamoyl-CoA reductase 1-like	Phenylpropanoid biosynthesis (ko00940)	[V]	Defense mechanisms	NAD dependent epimerase/dehydratase family	Cinnamoyl-CoA reductase 1 OS=Arabidopsis thaliana OX=3702 GN=CCR1 PE=1 SV=1	M	Cell wall/membrane/envelope biogenesis	unnamed protein product [Triticum turgidum subsp. durum]
TraesCS2D02G037000	0.743148	2.72529	1.05451	[R]	General function prediction only	Biological Process: lipid metabolic process (GO:0006629);; Cellular Component: membrane (GO:0016020);; Cellular Component: integral component of membrane (GO:0016021);; Molecular Function: oxidoreductase activity, acting on the CH-CH group of donors (GO:0016627);;	--	--	[R]	General function prediction only	Protein of unknown function (DUF1295)	--	S	Function unknown	uncharacterized protein C594.04c [Aegilops tauschii subsp. tauschii]
TraesCS5A02G258700	0.106673	1.06643	0.504438	--	--	Molecular Function: protein binding (GO:0005515);;	K18726|5.9e-153|ats:109786132|K18726 FAS-associated factor 2 | (RefSeq) LOC109786132; plant UBX domain-containing protein 10-like	--	[T]	Signal transduction mechanisms	UBX domain	Plant UBX domain-containing protein 10 OS=Arabidopsis thaliana OX=3702 GN=PUX10 PE=2 SV=1	S	Function unknown	unnamed protein product [Triticum turgidum subsp. durum]
TraesCS7D02G435100	0.490905	2.02901	1.11421	[O]	Posttranslational modification, protein turnover, chaperones	Cellular Component: integral component of membrane (GO:0016021);; Molecular Function: metal ion binding (GO:0046872);;	K07152|1.9e-141|ats:109780724|K07152 protein SCO1 | (RefSeq) LOC109780724; protein SCO1 homolog 1, mitochondrial	--	[C]	Energy production and conversion	SCO1/SenC	Protein SCO1 homolog 1, mitochondrial OS=Arabidopsis thaliana OX=3702 GN=HCC1 PE=1 SV=1	S	Function unknown	protein SCO1 homolog 1, mitochondrial [Aegilops tauschii subsp. tauschii]
TraesCS4D02G099000	0.136234	1.03003	0.464365	--	--	--	--	--	--	--	--	--	S	Function unknown	atherin-like [Aegilops tauschii subsp. tauschii]
TraesCS2D02G473100	0.419377	1.73339	0.586899	--	--	--	--	--	--	--	--	--	S	Function unknown	uncharacterized protein LOC109750924 [Aegilops tauschii subsp. tauschii]
TraesCS1B02G143400	0.299793	1.43727	0.510154	[J]	Translation, ribosomal structure and biogenesis	Cellular Component: EKC/KEOPS complex (GO:0000408);; Biological Process: tRNA threonylcarbamoyladenosine modification (GO:0002949);; Cellular Component: nucleus (GO:0005634);; Cellular Component: cytoplasm (GO:0005737);; Molecular Function: metal ion binding (GO:0046872);; Molecular Function: N(6)-L-threonylcarbamoyladenine synthase (GO:0061711);;	K01409|1.1e-215|ats:109754084|K01409 N6-L-threonylcarbamoyladenine synthase [EC:2.3.1.234] | (RefSeq) LOC109754084; probable tRNA N6-adenosine threonylcarbamoyltransferase	--	[O]	Posttranslational modification, protein turnover, chaperones	tRNA N6-adenosine threonylcarbamoyltransferase	--	O	Posttranslational modification, protein turnover, chaperones	probable tRNA N6-adenosine threonylcarbamoyltransferase [Aegilops tauschii subsp. tauschii]
TraesCS2D02G363800	0.345204	1.47005	0.545716	--	--	Molecular Function: RNA binding (GO:0003723);;	--	--	[T]	Signal transduction mechanisms	Nuclear transport factor 2 (NTF2) domain	Nuclear transport factor 2 OS=Arabidopsis thaliana OX=3702 GN=NTF2 PE=1 SV=1	S	Function unknown	ras GTPase-activating protein-binding protein 1-like [Aegilops tauschii subsp. tauschii]
Ta_newGene_8230	0.198603	1.8361	0.572087	--	--	--	--	--	--	--	--	--	--	--	--
Ta_newGene_3391	0.361258	1.49626	0.994115	--	--	Molecular Function: metal ion binding (GO:0046872);;	K14321|4.7e-06|obr:102710991|K14321 nucleoporin-like protein 2 | (RefSeq) zinc finger CCCH domain-containing protein 46	RNA transport (ko03013)	--	--	gag-polypeptide of LTR copia-type	Zinc finger CCCH domain-containing protein 46 OS=Oryza sativa subsp. japonica OX=39947 GN=LIC PE=1 SV=1	L	Replication, recombination and repair	uncharacterized protein LOC109748638 [Aegilops tauschii subsp. tauschii]
TraesCS3D02G437000	0.260792	1.62209	0.642934	--	--	Molecular Function: carbohydrate binding (GO:0030246);; Cellular Component: apoplast (GO:0048046);;	K03695|1.3e-06|aip:107635377|K03695 ATP-dependent Clp protease ATP-binding subunit ClpB | (RefSeq) chaperone protein ClpB3, chloroplastic	--	--	--	Dirigent-like protein	Protein GOS9 OS=Oryza sativa subsp. indica OX=39946 GN=GOS9 PE=2 SV=1	S	Function unknown	uncharacterized protein LOC109764071 [Aegilops tauschii subsp. tauschii]
TraesCS5B02G192800	0.302045	1.58966	0.542248	[O]	Posttranslational modification, protein turnover, chaperones	Biological Process: biological_process (GO:0008150);; Biological Process: homeostatic process (GO:0042592);; Biological Process: chemical homeostasis (GO:0048878);; Biological Process: ion homeostasis (GO:0050801);; Biological Process: metal ion homeostasis (GO:0055065);; Biological Process: copper ion homeostasis (GO:0055070);; Biological Process: transition metal ion homeostasis (GO:0055076);; …	K07152|1.1e-156|ats:109754365|K07152 protein SCO1 | (RefSeq) LOC109754365; protein SCO1 homolog 2, mitochondrial	--	[C]	Energy production and conversion	SCO1/SenC	Protein SCO1 homolog 2, mitochondrial OS=Arabidopsis thaliana OX=3702 GN=HCC2 PE=2 SV=1	S	Function unknown	protein SCO1 homolog 2, mitochondrial [Aegilops tauschii subsp. tauschii]
Ta_newGene_21466	0.580534	2.60679	1.01841	--	--	--	--	--	--	--	--	--	--	--	--
TraesCS7A02G375000	0.585919	2.53509	0.908749	--	--	--	--	--	--	--	Domain of unknown function (DUF4228)	--	S	Function unknown	uncharacterized protein LOC109742718 [Aegilops tauschii subsp. tauschii]
TraesCS5D02G191400	0.24211	1.14996	0.673176	[T]	Signal transduction mechanisms	Molecular Function: protein kinase activity (GO:0004672);; Molecular Function: ATP binding (GO:0005524);; Cellular Component: integral component of membrane (GO:0016021);;	K01176|5.2e-95|sbi:8065370|K01176 alpha-amylase [EC:3.2.1.1] | (RefSeq) alpha-amylase isozyme 2A	Starch and sucrose metabolism (ko00500)	--	--	Protein kinase domain	Probable kinase CHARK OS=Oryza sativa subsp. japonica OX=39947 GN=CHARK PE=2 SV=1	S	Function unknown	L-type lectin-domain containing receptor kinase IX.2-like isoform X1 [Aegilops tauschii subsp. tauschii]
TraesCS2A02G203900	0.150579	1.1706	0.299648	--	--	Cellular Component: integral component of membrane (GO:0016021);;	--	--	--	--	Cotton fibre expressed protein	--	S	Function unknown	uncharacterized protein LOC109735990 [Aegilops tauschii subsp. tauschii]
TraesCS5D02G134400	0.668006	2.94455	1.07954	--	--	Cellular Component: integral component of membrane (GO:0016021);;	--	--	--	--	--	Probable F-box protein At2g36090 OS=Arabidopsis thaliana OX=3702 GN=At2g36090 PE=2 SV=1	S	Function unknown	probable F-box protein At2g36090 [Aegilops tauschii subsp. tauschii]
TraesCS1A02G257900	0.235748	1.16197	0.484671	[E]	Amino acid transport and metabolism	Cellular Component: integral component of membrane (GO:0016021);; Molecular Function: transmembrane transporter activity (GO:0022857);;	K14638|1.3e-183|mesc:110618171|K14638 solute carrier family 15 (peptide/histidine transporter), member 3/4 | (RefSeq) protein NRT1/ PTR FAMILY 3.1-like	--	[E]	Amino acid transport and metabolism	POT family	Protein NRT1/ PTR FAMILY 3.1 OS=Arabidopsis thaliana OX=3702 GN=NPF3.1 PE=2 SV=1	E	Amino acid transport and metabolism	protein NRT1/ PTR FAMILY 3.1-like [Aegilops tauschii subsp. tauschii]
TraesCS4B02G367300	0.34572	1.33864	0.375636	--	--	--	K14494|9.0e-26|hbr:110669728|K14494 DELLA protein | (RefSeq) DELLA protein GAIP-B-like	Plant hormone signal transduction (ko04075)	--	--	GRAS domain family	Scarecrow-like protein 6 OS=Arabidopsis thaliana OX=3702 GN=SCL6 PE=1 SV=1	S	Function unknown	scarecrow-like protein 6 [Aegilops tauschii subsp. tauschii]
TraesCS3D02G296000	0.555352	2.60249	1.07096	[T]	Signal transduction mechanisms	Molecular Function: protein serine/threonine kinase activity (GO:0004674);; Molecular Function: ATP binding (GO:0005524);; Biological Process: signal transduction (GO:0007165);; Cellular Component: integral component of membrane (GO:0016021);;	K07198|6.0e-80|atr:18425660|K07198 5'-AMP-activated protein kinase, catalytic alpha subunit [EC:2.7.11.11] | (RefSeq) CBL-interacting protein kinase 5	--	[T]	Signal transduction mechanisms	NAF domain	CBL-interacting protein kinase 12 OS=Oryza sativa subsp. japonica OX=39947 GN=CIPK12 PE=1 SV=1	T	Signal transduction mechanisms	CBL-interacting protein kinase 19-like [Aegilops tauschii subsp. tauschii]
Ta_newGene_13087	0.50582	3.60187	1.1472	--	--	--	--	--	--	--	--	--	--	--	--
TraesCS3B02G531500	0.562257	2.37397	1.34847	--	--	Molecular Function: calcium ion binding (GO:0005509);; Molecular Function: calcium-dependent phospholipid binding (GO:0005544);;	K17098|1.3e-174|ats:109785348|K17098 annexin D | (RefSeq) LOC109785348; annexin D5-like	--	[U]	Intracellular trafficking, secretion, and vesicular transport	Annexin	Annexin D5 OS=Arabidopsis thaliana OX=3702 GN=ANN5 PE=2 SV=2	S	Function unknown	unnamed protein product [Triticum turgidum subsp. durum]
TraesCS7B02G425600	0.323064	1.83395	0.720704	[H]	Coenzyme transport and metabolism	Molecular Function: methyltransferase activity (GO:0008168);;	K08242|7.0e-09|obr:102714159|K08242 24-methylenesterol C-methyltransferase [EC:2.1.1.143] | (RefSeq) 24-methylenesterol C-methyltransferase 2	Steroid biosynthesis (ko00100)	--	--	Methyltransferase domain	Uncharacterized methyltransferase At2g41040, chloroplastic OS=Arabidopsis thaliana OX=3702 GN=At2g41040 PE=1 SV=1	H	Coenzyme transport and metabolism	unnamed protein product [Triticum turgidum subsp. durum]
TraesCS1B02G323600	0.202022	1.24966	0.441709	--	--	Molecular Function: transcription factor activity, sequence-specific DNA binding (GO:0003700);;	--	--	--	--	Basic region leucine zipper	Basic leucine zipper 24 OS=Arabidopsis thaliana OX=3702 GN=BZIP24 PE=1 SV=1	S	Function unknown	basic leucine zipper 23-like [Aegilops tauschii subsp. tauschii]
TraesCS1B02G310700	0.548767	2.0492	1.65448	--	--	Cellular Component: integral component of membrane (GO:0016021);;	K19040|7.5e-32|pop:7472472|K19040 E3 ubiquitin-protein ligase ATL10/75/76/77/78 [EC:2.3.2.27] | (RefSeq) RING-H2 finger protein ATL74	--	[O]	Posttranslational modification, protein turnover, chaperones	Ring finger domain	RING-H2 finger protein ATL78 OS=Arabidopsis thaliana OX=3702 GN=ATL78 PE=2 SV=1	O	Posttranslational modification, protein turnover, chaperones	RING-H2 finger protein ATL74-like [Aegilops tauschii subsp. tauschii]
TraesCS6A02G350200	0.189025	2.07062	0.617457	--	--	Biological Process: response to water (GO:0009415);;	--	--	--	--	Dehydrin	Cold shock protein CS66 OS=Triticum aestivum OX=4565 GN=CS66 PE=2 SV=1	--	--	cold shock protein CS66-like [Aegilops tauschii subsp. tauschii]
TraesCS3B02G376300	0.18544	1.20533	0.373018	[R]	General function prediction only	Molecular Function: protein kinase activity (GO:0004672);; Molecular Function: ATP binding (GO:0005524);;	K00924|1.9e-50|ath:AT3G55450|K00924 kinase [EC:2.7.1.-] | (RefSeq) PBL1; PBS1-like 1	--	[T]	Signal transduction mechanisms	Protein tyrosine and serine/threonine kinase	Probable serine/threonine-protein kinase PBL15 OS=Arabidopsis thaliana OX=3702 GN=PBL15 PE=1 SV=1	T	Signal transduction mechanisms	unnamed protein product [Triticum aestivum]
TraesCS4B02G316400	0.125688	1.07358	0.293704	--	--	Cellular Component: integral component of membrane (GO:0016021);; Molecular Function: transmembrane transporter activity (GO:0022857);;	K17500|2.0e-60|nto:104085001|K17500 integrin-linked kinase-associated serine/threonine phosphatase 2C [EC:3.1.3.16] | (RefSeq) WAT1-related protein At3g18200 isoform X1	--	--	--	EamA-like transporter family	WAT1-related protein At4g08290 OS=Arabidopsis thaliana OX=3702 GN=At4g08290 PE=2 SV=1	S	Function unknown	unnamed protein product [Triticum turgidum subsp. durum]
Ta_newGene_10473	0.195783	1.62594	0.443138	--	--	--	--	--	--	--	--	--	--	--	--
TraesCS5A02G403600	0.886637	3.48806	2.68436	--	--	Cellular Component: integral component of membrane (GO:0016021);;	K12189|1.3e-13|adu:107487508|K12189 ESCRT-II complex subunit VPS25 | (RefSeq) vacuolar protein sorting-associated protein 25-like isoform X3	Endocytosis (ko04144)	--	--	Cold acclimation protein WCOR413	Cold-regulated 413 plasma membrane protein 1 OS=Arabidopsis thaliana OX=3702 GN=COR413PM1 PE=2 SV=1	S	Function unknown	cold acclimation protein [Triticum aestivum]
TraesCS1D02G214600	0.539211	2.14472	1.83527	--	--	--	--	--	--	--	QWRF family	--	S	Function unknown	QWRF motif-containing protein 7-like [Aegilops tauschii subsp. tauschii]
Ta_newGene_20782	0.552006	2.07146	0.657683	--	--	--	--	--	--	--	Putative gypsy type transposon	--	--	--	unnamed protein product [Triticum turgidum subsp. durum]
TraesCS4B02G142500	0.820483	3.84695	1.31852	--	--	--	--	--	--	--	--	--	S	Function unknown	unnamed protein product [Triticum turgidum subsp. durum]
Ta_newGene_17969	0.740002	2.74923	2.11552	[I]	Lipid transport and metabolism	--	K13699|4.1e-10|csl:COCSUDRAFT_54313|K13699 abhydrolase domain-containing protein 5 [EC:2.3.1.51] | (RefSeq) alpha/beta-hydrolase	--	[R]	General function prediction only	Alpha/beta hydrolase family	1-acylglycerol-3-phosphate O-acyltransferase OS=Arabidopsis thaliana OX=3702 GN=At4g24160 PE=1 SV=1	S	Function unknown	pheophytinase, chloroplastic [Aegilops tauschii subsp. tauschii]
TraesCS2D02G249800	0.331608	2.44581	0.91276	--	--	Biological Process: lipid metabolic process (GO:0006629);; Cellular Component: integral component of membrane (GO:0016021);; Molecular Function: oxidoreductase activity, acting on the CH-CH group of donors (GO:0016627);;	K09591|2.9e-12|peq:110026618|K09591 steroid 5-alpha-reductase [EC:1.3.1.22] | (RefSeq) steroid 5-alpha-reductase DET2	Brassinosteroid biosynthesis (ko00905)	[I]	Lipid transport and metabolism	3-oxo-5-alpha-steroid 4-dehydrogenase	Steroid 5-alpha-reductase DET2 OS=Gossypium hirsutum OX=3635 GN=DET2 PE=1 SV=1	S	Function unknown	3-oxo-5-alpha-steroid 4-dehydrogenase 1 [Aegilops tauschii subsp. tauschii]
TraesCS2D02G402500	0.200587	1.41481	0.703303	--	--	--	--	--	--	--	Arabidopsis protein of unknown function	--	S	Function unknown	uncharacterized protein LOC109769399 [Aegilops tauschii subsp. tauschii]
TraesCS1A02G262700	0.722988	2.98642	1.31544	--	--	Molecular Function: RNA polymerase II regulatory region sequence-specific DNA binding (GO:0000977);; Molecular Function: transcription factor activity, sequence-specific DNA binding (GO:0003700);; Cellular Component: nucleus (GO:0005634);; Biological Process: positive regulation of transcription from RNA polymerase II promoter (GO:0045944);; Molecular Function: protein dimerization activity (GO:0…	K09264|1.3e-106|ats:109734841|K09264 MADS-box transcription factor, plant | (RefSeq) LOC109734841; MADS-box transcription factor 21-like	--	[K]	Transcription	K-box region	MADS-box transcription factor 21 OS=Oryza sativa subsp. japonica OX=39947 GN=MADS21 PE=2 SV=1	K	Transcription	MIKC-type MADS-box transcription factor WM27B [Triticum aestivum]
TraesCS2B02G398500	0.078589	1.05688	0.424246	[R]	General function prediction only	Biological Process: xylan biosynthetic process (GO:0045492);;	K18801|5.2e-53|peq:110021579|K18801 glucuronoxylan 4-O-methyltransferase [EC:2.1.1.112] | (RefSeq) glucuronoxylan 4-O-methyltransferase 1-like	--	--	--	Polysaccharide biosynthesis	Probable methyltransferase At1g27930 OS=Arabidopsis thaliana OX=3702 GN=At1g27930 PE=1 SV=1	S	Function unknown	probable methyltransferase At1g27930 [Aegilops tauschii subsp. tauschii]
TraesCS7B02G294600	1.52688	6.04989	3.21168	--	--	--	--	--	--	--	--	--	S	Function unknown	hypothetical protein D1007_36137 [Hordeum vulgare]
TraesCS4A02G012100	0.213166	1.36686	0.483273	--	--	Biological Process: auxin-activated signaling pathway (GO:0009734);;	K09285|1.2e-98|obr:102701992|K09285 AP2-like factor, ANT lineage | (RefSeq) AP2-like ethylene-responsive transcription factor ANT	--	--	--	--	Protein BIG GRAIN 1 OS=Oryza sativa subsp. indica OX=39946 GN=BG1 PE=3 SV=1	S	Function unknown	unnamed protein product [Triticum turgidum subsp. durum]
Ta_newGene_14575	0.512157	2.32292	1.22275	--	--	--	--	--	--	--	--	--	--	--	--
TraesCS1A02G085400	1.23329	5.64128	3.91474	--	--	--	--	--	--	--	--	--	S	Function unknown	predicted protein [Hordeum vulgare subsp. vulgare]
TraesCS4B02G319400	0.64797	4.87078	1.72612	--	--	--	--	--	--	--	--	Zinc finger protein 2 OS=Arabidopsis thaliana OX=3702 GN=ZFP2 PE=1 SV=1	S	Function unknown	zinc finger protein 2-like [Aegilops tauschii subsp. tauschii]
TraesCS6D02G048400	0.208554	1.147	0.336189	--	--	Molecular Function: catechol oxidase activity (GO:0004097);; Molecular Function: metal ion binding (GO:0046872);;	K00422|0.0e+00|ats:109735375|K00422 polyphenol oxidase [EC:1.10.3.1] | (RefSeq) LOC109735375; polyphenol oxidase I, chloroplastic-like	Tyrosine metabolism (ko00350);; Isoquinoline alkaloid biosynthesis (ko00950)	--	--	Common central domain of tyrosinase	Catechol oxidase B, chloroplastic (Fragment) OS=Solanum tuberosum OX=4113 PE=2 SV=1	G	Carbohydrate transport and metabolism	polyphenol oxidase I, chloroplastic-like [Aegilops tauschii subsp. tauschii]
Ta_newGene_4511	0.201872	1.00606	0.343912	--	--	--	--	--	--	--	--	--	--	--	--
TraesCS6D02G068100	0.394235	1.87272	1.06831	--	--	--	--	--	--	--	--	Putative F-box/LRR-repeat protein At3g28410 OS=Arabidopsis thaliana OX=3702 GN=At3g28410 PE=4 SV=2	S	Function unknown	F-box/FBD/LRR-repeat protein At5g22660-like [Aegilops tauschii subsp. tauschii]
TraesCS5D02G473600	0	1.21772	0.388216	--	--	Molecular Function: UDP-glycosyltransferase activity (GO:0008194);;	K22845|2.2e-108|ats:109780444|K22845 phlorizin synthase [EC:2.4.1.357] | (RefSeq) LOC109780444; anthocyanidin 5,3-O-glucosyltransferase-like	Flavonoid biosynthesis (ko00941)	[GC]	Carbohydrate transport and metabolism;; Energy production and conversion	UDP-glucoronosyl and UDP-glucosyl transferase	Phloretin 2'-O-glucosyltransferase OS=Pyrus communis OX=23211 GN=UGT88F2 PE=1 SV=1	S	Function unknown	unnamed protein product [Triticum turgidum subsp. durum]
TraesCS6A02G231300	0.226341	1.84655	0.585339	[M]	Cell wall/membrane/envelope biogenesis	--	K03098|3.0e-110|ats:109778152|K03098 apolipoprotein D and lipocalin family protein | (RefSeq) LOC109778152; temperature-induced lipocalin-1-like	--	[M]	Cell wall/membrane/envelope biogenesis	Lipocalin-like domain	Temperature-induced lipocalin-1 OS=Arabidopsis thaliana OX=3702 GN=TIL PE=1 SV=1	M	Cell wall/membrane/envelope biogenesis	temperature stress-induced lipocalin [Triticum aestivum]
TraesCS3D02G347900	0.245137	1.07751	0.413353	[T]	Signal transduction mechanisms	Molecular Function: peroxidase activity (GO:0004601);; Molecular Function: calcium ion binding (GO:0005509);; Cellular Component: integral component of membrane (GO:0016021);; Molecular Function: oxidoreductase activity, acting on NAD(P)H, oxygen as acceptor (GO:0050664);;	K13447|1.0e-271|smo:SELMODRAFT_97417|K13447 respiratory burst oxidase [EC:1.6.3.- 1.11.1.-] | (RefSeq) RHD2L1-1; hypothetical protein	MAPK signaling pathway - plant (ko04016)	[PQ]	Inorganic ion transport and metabolism;; Secondary metabolites biosynthesis, transport and catabolism	Ferric reductase NAD binding domain	Putative respiratory burst oxidase homolog protein H OS=Arabidopsis thaliana OX=3702 GN=RBOHH PE=3 SV=1	U	Intracellular trafficking, secretion, and vesicular transport	putative respiratory burst oxidase homolog protein H [Aegilops tauschii subsp. tauschii]
TraesCS2A02G311400	1.6509	8.93527	2.74288	--	--	Cellular Component: mitochondrion (GO:0005739);;	K18172|1.6e-40|ats:109775610|K18172 COX assembly mitochondrial protein 2 | (RefSeq) LOC109775610; COX assembly mitochondrial protein 2 homolog	--	--	--	Cytochrome c oxidase biogenesis protein Cmc1 like	--	S	Function unknown	hypothetical protein TRIUR3_14944 [Triticum urartu]
TraesCS4D02G117100	0.299295	1.69529	0.472911	--	--	Molecular Function: peroxidase activity (GO:0004601);; Cellular Component: extracellular region (GO:0005576);; Biological Process: response to oxidative stress (GO:0006979);; Molecular Function: heme binding (GO:0020037);; Biological Process: hydrogen peroxide catabolic process (GO:0042744);; Molecular Function: metal ion binding (GO:0046872);;	K00430|1.5e-178|ats:109732167|K00430 peroxidase [EC:1.11.1.7] | (RefSeq) LOC109732167; peroxidase 4-like	Phenylpropanoid biosynthesis (ko00940)	--	--	Peroxidase	Peroxidase 4 OS=Vitis vinifera OX=29760 GN=GSVIVT00023967001 PE=1 SV=1	G	Carbohydrate transport and metabolism	peroxidase 4-like [Aegilops tauschii subsp. tauschii]
TraesCS5A02G447800	0.241653	1.33559	0.539251	--	--	--	--	--	--	--	Protein of unknown function (DUF1618)	--	S	Function unknown	unnamed protein product [Triticum turgidum subsp. durum]
Ta_newGene_12759	0.182385	1.04298	0.437397	--	--	Molecular Function: catalytic activity (GO:0003824);;	--	--	--	--	--	--	--	--	unnamed protein product [Triticum aestivum]
TraesCS5D02G198000	0.353168	1.37895	0.877334	--	--	--	--	--	--	--	Protein of unknown function (DUF2439)	--	S	Function unknown	uncharacterized protein LOC109770118 isoform X2 [Aegilops tauschii subsp. tauschii]
TraesCS5A02G499700	0.334279	2.10964	0.890313	--	--	--	--	--	--	--	Arabidopsis protein of unknown function	--	S	Function unknown	uncharacterized protein LOC109750342 [Aegilops tauschii subsp. tauschii]
TraesCS2A02G436500	0.129675	1.02123	0.624828	[IR]	Lipid transport and metabolism;; General function prediction only	Molecular Function: hydrolase activity, acting on ester bonds (GO:0016788);;	K01206|1.3e-64|ath:AT1G67830|K01206 alpha-L-fucosidase [EC:3.2.1.51] | (RefSeq) FXG1; alpha-fucosidase 1	Other glycan degradation (ko00511)	--	--	GDSL-like Lipase/Acylhydrolase	GDSL esterase/lipase At1g09390 OS=Arabidopsis thaliana OX=3702 GN=At1g09390 PE=2 SV=1	S	Function unknown	unnamed protein product [Triticum turgidum subsp. durum]
TraesCS6A02G340000	0.526629	1.98919	1.21192	[G]	Carbohydrate transport and metabolism	Molecular Function: polygalacturonase activity (GO:0004650);; Cellular Component: extracellular region (GO:0005576);; Biological Process: carbohydrate metabolic process (GO:0005975);; Cellular Component: integral component of membrane (GO:0016021);; Biological Process: cell wall organization (GO:0071555);;	K01184|3.7e-35|pxb:103965835|K01184 polygalacturonase [EC:3.2.1.15] | (RefSeq) polygalacturonase At1g48100-like	Pentose and glucuronate interconversions (ko00040)	--	--	Glycosyl hydrolases family 28	Probable polygalacturonase OS=Vitis vinifera OX=29760 GN=GSVIVT00026920001 PE=1 SV=1	M	Cell wall/membrane/envelope biogenesis	unnamed protein product [Triticum turgidum subsp. durum]
TraesCS4B02G339200	0.423896	2.01173	1.31854	--	--	--	--	--	--	--	--	--	S	Function unknown	unnamed protein product [Triticum turgidum subsp. durum]
TraesCS4D02G328100	0.174466	1.36027	0.557096	[I]	Lipid transport and metabolism	Molecular Function: hydrolase activity (GO:0016787);;	K20506|6.6e-78|egu:105060863|K20506 tuliposide A-converting enzyme [EC:4.2.99.22] | (RefSeq) tuliposide A-converting enzyme 2, chloroplastic-like	--	[V]	Defense mechanisms	alpha/beta hydrolase fold	2-hydroxyisoflavanone dehydratase OS=Glycyrrhiza echinata OX=46348 GN=HIDM PE=1 SV=1	I	Lipid transport and metabolism	probable carboxylesterase 2 [Aegilops tauschii subsp. tauschii]
TraesCS7B02G394600	0.320013	3.85702	0.979118	--	--	Cellular Component: nucleosome (GO:0000786);; Molecular Function: DNA binding (GO:0003677);; Cellular Component: nucleus (GO:0005634);; Molecular Function: protein heterodimerization activity (GO:0046982);;	K11252|3.7e-62|ats:109739431|K11252 histone H2B | (RefSeq) LOC109739431; histone H2B.3-like	--	[B]	Chromatin structure and dynamics	Core histone H2A/H2B/H3/H4	Histone H2B.3 OS=Triticum aestivum OX=4565 PE=1 SV=3	B	Chromatin structure and dynamics	unnamed protein product [Triticum turgidum subsp. durum]
TraesCS2A02G507300	0.946596	3.96763	2.6803	--	--	Molecular Function: nucleic acid binding (GO:0003676);; Molecular Function: endonuclease activity (GO:0004519);; Biological Process: DNA catabolic process (GO:0006308);;	--	--	--	--	S1/P1 Nuclease	Endonuclease 4 OS=Arabidopsis thaliana OX=3702 GN=ENDO4 PE=1 SV=1	S	Function unknown	Nuclease S1 [Triticum urartu]
Ta_newGene_8773	1.01258	3.93478	2.50423	--	--	--	--	--	--	--	--	--	--	--	unnamed protein product [Triticum turgidum subsp. durum]
TraesCS4A02G102500	0.215617	1.15667	0.466746	--	--	--	--	--	--	--	--	--	S	Function unknown	unnamed protein product [Triticum turgidum subsp. durum]
TraesCS2A02G378300	0.116679	1.01559	0.380883	[C]	Energy production and conversion	Biological Process: cytokinin metabolic process (GO:0009690);; Molecular Function: cytokinin dehydrogenase activity (GO:0019139);; Molecular Function: FAD binding (GO:0071949);;	K00279|9.6e-292|ats:109759953|K00279 cytokinin dehydrogenase [EC:1.5.99.12] | (RefSeq) LOC109759953; cytokinin dehydrogenase 8-like	Zeatin biosynthesis (ko00908)	[C]	Energy production and conversion	Cytokinin dehydrogenase 1, FAD and cytokinin binding	Cytokinin dehydrogenase 8 OS=Oryza sativa subsp. indica OX=39946 GN=CKX8 PE=3 SV=1	C	Energy production and conversion	cytokinin dehydrogenase 8-like [Aegilops tauschii subsp. tauschii]
TraesCS7D02G313400	0.768186	3.06012	1.64504	[J]	Translation, ribosomal structure and biogenesis	Molecular Function: RNA binding (GO:0003723);;	K11294|4.7e-26|bna:106398703|K11294 nucleolin | (RefSeq) RNA-binding protein CP29B, chloroplastic-like	--	[R]	General function prediction only	RNA recognition motif. (a.k.a. RRM, RBD, or RNP domain)	28 kDa ribonucleoprotein, chloroplastic OS=Spinacia oleracea OX=3562 PE=1 SV=1	S	Function unknown	28 kDa ribonucleoprotein, chloroplastic [Aegilops tauschii subsp. tauschii]
TraesCS5A02G511000	0.278438	1.60988	0.853542	[I]	Lipid transport and metabolism	Biological Process: lipid metabolic process (GO:0006629);; Molecular Function: phosphatidylcholine 1-acylhydrolase activity (GO:0008970);;	K16818|2.2e-49|gmx:100800549|K16818 phospholipase A1 [EC:3.1.1.32] | (RefSeq) phospholipase A(1) DAD1, chloroplastic	Glycerophospholipid metabolism (ko00564);; alpha-Linolenic acid metabolism (ko00592)	[I]	Lipid transport and metabolism	Lipase (class 3)	Phospholipase A1-II 6 OS=Oryza sativa subsp. japonica OX=39947 GN=Os05g0574000 PE=2 SV=1	S	Function unknown	Phospholipase A1-II 6 [Triticum urartu]
TraesCS1A02G383200	0.772946	3.57781	1.71571	[C]	Energy production and conversion	Molecular Function: electron carrier activity (GO:0009055);; Molecular Function: iron-sulfur cluster binding (GO:0051536);;	--	--	--	--	2Fe-2S iron-sulfur cluster binding domain	Photosynthetic NDH subunit of subcomplex B 3, chloroplastic OS=Arabidopsis thaliana OX=3702 GN=PNSB3 PE=2 SV=1	C	Energy production and conversion	unnamed protein product [Triticum turgidum subsp. durum]
TraesCS4D02G286800	0	2.14387	1.03869	--	--	Molecular Function: protein dimerization activity (GO:0046983);;	--	--	--	--	Helix-loop-helix DNA-binding domain	Transcription factor ILI3 OS=Oryza sativa subsp. indica OX=39946 GN=ILI3 PE=3 SV=1	--	--	transcription factor ILI3 [Aegilops tauschii subsp. tauschii]
TraesCS5D02G395800	0.131761	1.77539	0.58387	--	--	Cellular Component: apoplast (GO:0048046);;	K01870|1.5e-36|csat:104723377|K01870 isoleucyl-tRNA synthetase [EC:6.1.1.5] | (RefSeq) isoleucine--tRNA ligase, chloroplastic/mitochondrial-like	Aminoacyl-tRNA biosynthesis (ko00970)	--	--	Dirigent-like protein	Dirigent protein 19 OS=Arabidopsis thaliana OX=3702 GN=DIR19 PE=2 SV=1	S	Function unknown	dirigent protein 22-like [Aegilops tauschii subsp. tauschii]
TraesCS3A02G214000	0.313418	1.35801	0.742922	--	--	Biological Process: reproduction (GO:0000003);; Molecular Function: nucleotide binding (GO:0000166);; Biological Process: developmental process involved in reproduction (GO:0003006);; Molecular Function: molecular_function (GO:0003674);; Molecular Function: nucleic acid binding (GO:0003676);; Molecular Function: RNA binding (GO:0003723);; Molecular Function: catalytic activity (GO:0003824);; Mole…	K17964|5.7e-07|dosa:Os01t0263400-00|K17964 leucine-rich PPR motif-containing protein, mitochondrial | (RefSeq) Os01g0263400; Pentatricopeptide repeat domain containing protein.	--	[R]	General function prediction only	PPR repeat family	Pentatricopeptide repeat-containing protein At3g49240, mitochondrial OS=Arabidopsis thaliana OX=3702 GN=EMB1796 PE=1 SV=1	S	Function unknown	pentatricopeptide repeat-containing protein At3g49240 [Aegilops tauschii subsp. tauschii]
TraesCS3A02G371200	0.395878	1.64871	0.745155	[QV]	Secondary metabolites biosynthesis, transport and catabolism;; Defense mechanisms	Molecular Function: iron ion binding (GO:0005506);; Cellular Component: integral component of membrane (GO:0016021);; Molecular Function: oxidoreductase activity, acting on paired donors, with incorporation or reduction of molecular oxygen (GO:0016705);; Molecular Function: heme binding (GO:0020037);;	K20624|1.2e-286|ats:109734603|K20624 12-hydroxyjasmonoyl-L-amino acid 12-hydroxylase / fatty acid hydroxylase [EC:1.14.14.49] | (RefSeq) LOC109734603; cytochrome P450 94C1-like	--	[QI]	Secondary metabolites biosynthesis, transport and catabolism;; Lipid transport and metabolism	Cytochrome P450	Cytochrome P450 94C1 OS=Arabidopsis thaliana OX=3702 GN=CYP94C1 PE=1 SV=1	Q	Secondary metabolites biosynthesis, transport and catabolism	unnamed protein product [Triticum turgidum subsp. durum]
TraesCS6B02G260000	0.678253	2.73499	0.94281	--	--	Biological Process: mitochondrial RNA metabolic process (GO:0000959);; Molecular Function: molecular_function (GO:0003674);; Molecular Function: nucleic acid binding (GO:0003676);; Molecular Function: RNA binding (GO:0003723);; Molecular Function: mRNA binding (GO:0003729);; Molecular Function: catalytic activity (GO:0003824);; Molecular Function: nuclease activity (GO:0004518);; Molecular Functi…	--	--	--	--	PPR repeat family	--	S	Function unknown	unnamed protein product [Triticum turgidum subsp. durum]
TraesCS1D02G252400	0.592514	2.88584	1.38226	--	--	Cellular Component: integral component of membrane (GO:0016021);;	--	--	--	--	--	Protein RESISTANCE TO PHYTOPHTHORA 1, chloroplastic OS=Solanum tuberosum OX=4113 GN=RPH1 PE=2 SV=1	S	Function unknown	uncharacterized protein LOC109774063 [Aegilops tauschii subsp. tauschii]
TraesCS2A02G161100	0.34701	1.91237	0.506536	[G]	Carbohydrate transport and metabolism	Molecular Function: trehalose-phosphatase activity (GO:0004805);; Biological Process: trehalose biosynthetic process (GO:0005992);;	K01087|6.5e-199|ats:109783492|K01087 trehalose 6-phosphate phosphatase [EC:3.1.3.12] | (RefSeq) LOC109783492; probable trehalose-phosphate phosphatase 3	Starch and sucrose metabolism (ko00500)	[G]	Carbohydrate transport and metabolism	Trehalose-phosphatase	Trehalose 6-phosphate phosphatase RA3 OS=Zea mays OX=4577 GN=RA3 PE=1 SV=1	G	Carbohydrate transport and metabolism	probable trehalose-phosphate phosphatase 3 [Aegilops tauschii subsp. tauschii]
TraesCS5D02G111700	0.446328	1.67286	1.16986	--	--	Cellular Component: integral component of membrane (GO:0016021);;	--	--	--	--	--	--	S	Function unknown	uncharacterized protein LOC109757867 [Aegilops tauschii subsp. tauschii]
TraesCS3D02G328100	0.380097	1.63287	1.32438	--	--	Molecular Function: ribonuclease III activity (GO:0004525);; Biological Process: RNA processing (GO:0006396);;	--	--	--	--	Ribonuclease III domain	Ribonuclease III domain-containing protein RNC1, chloroplastic OS=Zea mays OX=4577 GN=RNC1 PE=1 SV=1	S	Function unknown	ribonuclease III domain-containing protein RNC1, chloroplastic [Aegilops tauschii subsp. tauschii]
TraesCS2B02G249200	0.45125	1.91119	0.861698	--	--	Molecular Function: DNA binding (GO:0003677);; Cellular Component: nucleus (GO:0005634);; Biological Process: regulation of transcription, DNA-templated (GO:0006355);;	K20043|5.9e-27|aip:107640400|K20043 clathrin coat assembly protein AP180 | (RefSeq) putative clathrin assembly protein At5g35200	--	--	--	Dof domain, zinc finger	Dof zinc finger protein DOF5.3 OS=Arabidopsis thaliana OX=3702 GN=DOF5.3 PE=2 SV=1	S	Function unknown	unnamed protein product [Triticum turgidum subsp. durum]
TraesCS4A02G122300	0.304205	1.1188	0.514701	--	--	--	K14405|6.0e-27|dcr:108198495|K14405 pre-mRNA 3'-end-processing factor FIP1 | (RefSeq) FIP1[V]-like protein	mRNA surveillance pathway (ko03015)	[A]	RNA processing and modification	Fip1 motif	FIP1[V]-like protein OS=Arabidopsis thaliana OX=3702 GN=FIPS5 PE=1 SV=1	A	RNA processing and modification	unnamed protein product [Triticum turgidum subsp. durum]
TraesCS6D02G232300	0.318346	1.85236	0.969118	--	--	--	--	--	--	--	--	--	S	Function unknown	uncharacterized protein LOC109762528 [Aegilops tauschii subsp. tauschii]
TraesCS6A02G382600	0.170546	1.39358	0.595155	--	--	Cellular Component: plasma membrane (GO:0005886);; Biological Process: carbohydrate transport (GO:0008643);; Cellular Component: integral component of membrane (GO:0016021);;	K15382|2.8e-152|ats:109757081|K15382 solute carrier family 50 (sugar transporter) | (RefSeq) LOC109757081; bidirectional sugar transporter SWEET13-like	--	[R]	General function prediction only	Sugar efflux transporter for intercellular exchange	Bidirectional sugar transporter SWEET13 OS=Oryza sativa subsp. japonica OX=39947 GN=SWEET13 PE=2 SV=1	U	Intracellular trafficking, secretion, and vesicular transport	Bidirectional sugar transporter SWEET13 [Triticum urartu]
TraesCS2B02G315100	0.701123	2.87799	1.89214	[D]	Cell cycle control, cell division, chromosome partitioning	Molecular Function: ubiquitin-protein transferase activity (GO:0004842);;	K10260|7.1e-14|ota:OT_ostta09g00430|K10260 F-box and WD-40 domain protein 7 | (RefSeq) WD40/YVTN repeat-like-containing domain	Ubiquitin mediated proteolysis (ko04120)	--	--	U-box domain	U-box domain-containing protein 27 OS=Arabidopsis thaliana OX=3702 GN=PUB27 PE=2 SV=1	O	Posttranslational modification, protein turnover, chaperones	unnamed protein product [Triticum turgidum subsp. durum]
TraesCS4A02G214000	0.232918	1.32121	0.494096	--	--	--	--	--	--	--	--	--	S	Function unknown	unnamed protein product [Triticum turgidum subsp. durum]
TraesCS7B02G422700	0.044941	1.16207	0.349633	--	--	--	--	--	--	--	--	--	S	Function unknown	unnamed protein product [Triticum turgidum subsp. durum]
Ta_newGene_3070	0.337146	1.76578	0.827367	--	--	Molecular Function: nucleic acid binding (GO:0003676);; Molecular Function: zinc ion binding (GO:0008270);;	--	--	--	--	--	--	L	Replication, recombination and repair	protein FAR1-RELATED SEQUENCE 5-like isoform X1 [Aegilops tauschii subsp. tauschii]
TraesCS5D02G244900	0.583522	2.3226	1.21299	[QV]	Secondary metabolites biosynthesis, transport and catabolism;; Defense mechanisms	Molecular Function: iron ion binding (GO:0005506);; Molecular Function: (+)-abscisic acid 8'-hydroxylase activity (GO:0010295);; Molecular Function: heme binding (GO:0020037);;	K09843|2.5e-297|ats:109763237|K09843 (+)-abscisic acid 8'-hydroxylase [EC:1.14.14.137] | (RefSeq) LOC109763237; abscisic acid 8'-hydroxylase 3	Carotenoid biosynthesis (ko00906)	[QI]	Secondary metabolites biosynthesis, transport and catabolism;; Lipid transport and metabolism	Cytochrome P450	Abscisic acid 8'-hydroxylase 3 OS=Oryza sativa subsp. japonica OX=39947 GN=CYP707A7 PE=2 SV=1	Q	Secondary metabolites biosynthesis, transport and catabolism	ABA 8'-hydroxylase [Triticum aestivum]
TraesCS7D02G226300	0.605761	2.33763	0.762985	[O]	Posttranslational modification, protein turnover, chaperones	Molecular Function: serine-type peptidase activity (GO:0008236);;	K03797|1.4e-279|ats:109733558|K03797 carboxyl-terminal processing protease [EC:3.4.21.102] | (RefSeq) LOC109733558; carboxyl-terminal-processing peptidase 3, chloroplastic	--	--	--	Peptidase family S41	Carboxyl-terminal-processing peptidase 3, chloroplastic OS=Arabidopsis thaliana OX=3702 GN=CTPA3 PE=3 SV=1	M	Cell wall/membrane/envelope biogenesis	carboxyl-terminal-processing peptidase 3, chloroplastic [Aegilops tauschii subsp. tauschii]
TraesCS5B02G263000	0.774732	3.02378	2.48854	[T]	Signal transduction mechanisms	Molecular Function: protein serine/threonine kinase activity (GO:0004674);; Molecular Function: ATP binding (GO:0005524);;	K08286|1.1e-118|egu:105038914|K08286 protein-serine/threonine kinase [EC:2.7.11.-] | (RefSeq) LOW QUALITY PROTEIN: serine/threonine-protein kinase UCNL-like	--	[R]	General function prediction only	Protein kinase domain	Serine/threonine-protein kinase UCN OS=Arabidopsis thaliana OX=3702 GN=UNC PE=1 SV=1	T	Signal transduction mechanisms	serine/threonine-protein kinase UCN-like [Aegilops tauschii subsp. tauschii]
Ta_newGene_12872	1.10876	4.61194	2.13798	--	--	--	--	--	--	--	--	--	--	--	--
Ta_newGene_22653	0.36786	1.42066	0.857365	--	--	--	--	--	--	--	--	--	--	--	hypothetical protein E2562_036302, partial [Oryza meyeriana var. granulata]
TraesCS1D02G420900	0.251753	1.33754	0.579133	[Q]	Secondary metabolites biosynthesis, transport and catabolism	Biological Process: fatty acid biosynthetic process (GO:0006633);; Cellular Component: integral component of membrane (GO:0016021);; Molecular Function: transferase activity, transferring acyl groups other than amino-acyl groups (GO:0016747);;	K15397|3.7e-304|ats:109764815|K15397 3-ketoacyl-CoA synthase [EC:2.3.1.199] | (RefSeq) LOC109764815; 3-ketoacyl-CoA synthase 11-like	Fatty acid elongation (ko00062);; Plant-pathogen interaction (ko04626)	--	--	FAE1/Type III polyketide synthase-like protein	3-ketoacyl-CoA synthase 11 OS=Arabidopsis thaliana OX=3702 GN=KCS11 PE=1 SV=1	I	Lipid transport and metabolism	3-ketoacyl-CoA synthase 11-like [Aegilops tauschii subsp. tauschii]
TraesCS5B02G235600	0.68099	2.72137	1.44745	--	--	Molecular Function: transcription factor activity, sequence-specific DNA binding (GO:0003700);; Biological Process: positive regulation of transcription, DNA-templated (GO:0045893);;	K14432|4.0e-188|ats:109763223|K14432 ABA responsive element binding factor | (RefSeq) LOC109763223; bZIP transcription factor TRAB1-like isoform X1	Plant hormone signal transduction (ko04075)	--	--	bZIP transcription factor	bZIP transcription factor TRAB1 OS=Oryza sativa subsp. japonica OX=39947 GN=TRAB1 PE=1 SV=2	K	Transcription	bZIP transcription factor TRAB1-like isoform X1 [Aegilops tauschii subsp. tauschii]
TraesCS2A02G524100	0.376195	3.39885	1.05452	--	--	--	--	--	--	--	--	--	S	Function unknown	hypothetical protein TRIUR3_03116 [Triticum urartu]
TraesCS7B02G280200	0.238758	1.59188	0.754892	--	--	--	K02433|6.2e-15|apro:F751_6020|K02433 aspartyl-tRNA(Asn)/glutamyl-tRNA(Gln) amidotransferase subunit A [EC:6.3.5.6 6.3.5.7] | (RefSeq) Glutamyl-tRNA(Gln) amidotransferase subunit A	Aminoacyl-tRNA biosynthesis (ko00970)	[I]	Lipid transport and metabolism	CRAL/TRIO domain	--	S	Function unknown	phosphatidylinositol/phosphatidylcholine transfer protein SFH2-like [Aegilops tauschii subsp. tauschii]
TraesCS2A02G417900	0.496681	2.11467	1.27973	--	--	Biological Process: nucleobase-containing compound metabolic process (GO:0006139);; Biological Process: RNA processing (GO:0006396);; Biological Process: cellular aromatic compound metabolic process (GO:0006725);; Biological Process: nitrogen compound metabolic process (GO:0006807);; Biological Process: biological_process (GO:0008150);; Biological Process: metabolic process (GO:0008152);; Biologi…	--	--	[L]	Replication, recombination and repair	Domain of unknown function (DUF1771)	Putative nuclear RNA export factor SDE5 OS=Arabidopsis thaliana OX=3702 GN=SDE5 PE=4 SV=1	S	Function unknown	hypothetical protein TRIUR3_27259 [Triticum urartu]
TraesCS6D02G349500	0.111711	1.87485	0.488749	--	--	--	--	--	--	--	--	--	--	--	uncharacterized protein LOC109755532 [Aegilops tauschii subsp. tauschii]
Ta_newGene_11091	0.09329	1.0378	0.412877	--	--	--	--	--	--	--	--	--	--	--	--
TraesCS6B02G324200	0.109254	1.19008	0.668372	[Q]	Secondary metabolites biosynthesis, transport and catabolism	Biological Process: fatty acid biosynthetic process (GO:0006633);; Cellular Component: integral component of membrane (GO:0016021);; Molecular Function: transferase activity, transferring acyl groups other than amino-acyl groups (GO:0016747);;	K15397|1.1e-273|ats:109760347|K15397 3-ketoacyl-CoA synthase [EC:2.3.1.199] | (RefSeq) LOC109760347; 3-ketoacyl-CoA synthase 5-like	Fatty acid elongation (ko00062);; Plant-pathogen interaction (ko04626)	--	--	FAE1/Type III polyketide synthase-like protein	3-ketoacyl-CoA synthase 5 OS=Arabidopsis thaliana OX=3702 GN=KCS5 PE=2 SV=1	Q	Secondary metabolites biosynthesis, transport and catabolism	3-ketoacyl-CoA synthase 5-like [Aegilops tauschii subsp. tauschii]
TraesCS4D02G083500	1.14502	4.25067	1.93908	[T]	Signal transduction mechanisms	Molecular Function: hydrolase activity (GO:0016787);;	--	--	[TR]	Signal transduction mechanisms;; General function prediction only	Calcineurin-like phosphoesterase	Shewanella-like protein phosphatase 2 OS=Arabidopsis thaliana OX=3702 GN=SLP2 PE=1 SV=1	T	Signal transduction mechanisms	shewanella-like protein phosphatase 2 [Aegilops tauschii subsp. tauschii]
TraesCS5B02G376000	0.935394	3.45022	1.77721	--	--	--	K15111|3.5e-26|spen:107015750|K15111 solute carrier family 25 (mitochondrial S-adenosylmethionine transporter), member 26 | (RefSeq) LOW QUALITY PROTEIN: protein MITOFERRINLIKE 1, chloroplastic	--	--	--	Plant organelle RNA recognition domain	Protein WHAT'S THIS FACTOR 9, mitochondrial OS=Arabidopsis thaliana OX=3702 GN=WTF9 PE=4 SV=1	S	Function unknown	protein ROOT PRIMORDIUM DEFECTIVE 1-like [Aegilops tauschii subsp. tauschii]
TraesCS7A02G240900	0.375205	1.93285	0.894583	--	--	Molecular Function: molecular_function (GO:0003674);; Molecular Function: nucleic acid binding (GO:0003676);; Molecular Function: RNA binding (GO:0003723);; Molecular Function: catalytic activity (GO:0003824);; Molecular Function: nuclease activity (GO:0004518);; Molecular Function: endonuclease activity (GO:0004519);; Molecular Function: binding (GO:0005488);; Cellular Component: cellular_compon…	K17710|2.2e-10|zma:100273524|K17710 pentatricopeptide repeat domain-containing protein 1 | (RefSeq) si486067f01; uncharacterized protein LOC100273524	--	[R]	General function prediction only	PPR repeat family	Pentatricopeptide repeat-containing protein At1g80150, mitochondrial OS=Arabidopsis thaliana OX=3702 GN=At1g80150 PE=2 SV=2	S	Function unknown	PPR-like protein [Triticum turgidum]
TraesCS4B02G262900	0.240805	1.33794	0.59619	[G]	Carbohydrate transport and metabolism	Cellular Component: integral component of membrane (GO:0016021);; Molecular Function: transmembrane transporter activity (GO:0022857);;	K08150|5.5e-58|cqi:110718112|K08150 MFS transporter, SP family, solute carrier family 2 (myo-inositol transporter), member 13 | (RefSeq) inositol transporter 1-like	--	[R]	General function prediction only	Sugar (and other) transporter	Polyol transporter 5 OS=Arabidopsis thaliana OX=3702 GN=PLT5 PE=1 SV=2	G	Carbohydrate transport and metabolism	putative polyol transporter 1 [Aegilops tauschii subsp. tauschii]
Ta_newGene_20576	0.841389	3.62976	1.83204	--	--	--	--	--	--	--	--	--	--	--	--
TraesCS7D02G455400	0.448289	1.94076	1.04773	--	--	Molecular Function: molecular_function (GO:0003674);; Molecular Function: nucleic acid binding (GO:0003676);; Molecular Function: RNA binding (GO:0003723);; Molecular Function: catalytic activity (GO:0003824);; Molecular Function: nuclease activity (GO:0004518);; Molecular Function: endonuclease activity (GO:0004519);; Molecular Function: binding (GO:0005488);; Cellular Component: cellular_compon…	K22733|9.9e-79|cit:102612526|K22733 magnesium transporter | (RefSeq) uncharacterized protein LOC102612526	--	[R]	General function prediction only	PPR repeat family	Pentatricopeptide repeat-containing protein At1g71490 OS=Arabidopsis thaliana OX=3702 GN=PCMP-E67 PE=2 SV=1	S	Function unknown	pentatricopeptide repeat-containing protein At1g71490-like [Aegilops tauschii subsp. tauschii]
TraesCS1B02G115800	0.110825	1.25589	0.660838	--	--	Molecular Function: peroxidase activity (GO:0004601);; Cellular Component: extracellular region (GO:0005576);; Biological Process: response to oxidative stress (GO:0006979);; Molecular Function: heme binding (GO:0020037);; Biological Process: hydrogen peroxide catabolic process (GO:0042744);; Molecular Function: metal ion binding (GO:0046872);;	K00430|1.5e-186|ats:109752810|K00430 peroxidase [EC:1.11.1.7] | (RefSeq) LOC109752810; peroxidase N-like	Phenylpropanoid biosynthesis (ko00940)	--	--	Peroxidase	Peroxidase N OS=Armoracia rusticana OX=3704 GN=HRPN PE=2 SV=1	G	Carbohydrate transport and metabolism	unnamed protein product [Triticum turgidum subsp. durum]
TraesCS4B02G354400	0.24098	3.0738	1.113	--	--	Molecular Function: DNA binding (GO:0003677);; Molecular Function: transcription factor activity, sequence-specific DNA binding (GO:0003700);; Cellular Component: nucleus (GO:0005634);;	K09286|4.8e-28|egr:104449198|K09286 EREBP-like factor | (RefSeq) dehydration-responsive element-binding protein 1B	--	--	--	AP2 domain	Ethylene-responsive transcription factor ERF025 OS=Arabidopsis thaliana OX=3702 GN=ERF025 PE=2 SV=1	S	Function unknown	dehydration-responsive element-binding protein 1F-like [Aegilops tauschii subsp. tauschii]
TraesCS1A02G399100	0.070769	1.04241	0.379675	--	--	Molecular Function: protein binding (GO:0005515);;	--	--	--	--	Protein of unknown function (DUF295)	--	S	Function unknown	F-box protein At2g26160-like [Aegilops tauschii subsp. tauschii]
TraesCS1B02G229400	0.476298	2.34966	0.954692	[T]	Signal transduction mechanisms	Molecular Function: protein serine/threonine kinase activity (GO:0004674);; Molecular Function: ATP binding (GO:0005524);;	K14498|2.3e-185|ats:109771380|K14498 serine/threonine-protein kinase SRK2 [EC:2.7.11.1] | (RefSeq) LOC109771380; serine/threonine-protein kinase SAPK3	MAPK signaling pathway - plant (ko04016);; Plant hormone signal transduction (ko04075)	[T]	Signal transduction mechanisms	Protein kinase domain	Serine/threonine-protein kinase SAPK3 OS=Oryza sativa subsp. indica OX=39946 GN=SAPK3 PE=1 SV=2	T	Signal transduction mechanisms	unnamed protein product [Triticum turgidum subsp. durum]
TraesCS3B02G007600	0.831331	3.29036	2.18669	--	--	--	--	--	[S]	Function unknown	D123	--	S	Function unknown	unnamed protein product [Triticum aestivum]
TraesCS7B02G273600	0.268907	1.70199	0.605985	[C]	Energy production and conversion	Molecular Function: oxidoreductase activity (GO:0016491);; Molecular Function: FAD binding (GO:0071949);;	K22395|5.5e-175|sita:101776578|K22395 cinnamyl-alcohol dehydrogenase [EC:1.1.1.195] | (RefSeq) berberine bridge enzyme-like 13	Phenylpropanoid biosynthesis (ko00940)	--	--	FAD binding domain	Berberine bridge enzyme-like Cyn d 4 OS=Cynodon dactylon OX=28909 PE=1 SV=1	C	Energy production and conversion	berberine bridge enzyme-like 27 [Aegilops tauschii subsp. tauschii]
TraesCS6D02G264700	0.414248	2.66439	0.89515	--	--	--	K06689|6.6e-36|cre:CHLREDRAFT_152525|K06689 ubiquitin-conjugating enzyme E2 D [EC:2.3.2.23] | (RefSeq) UBC9; ubiquitin conjugating enzyme	Ubiquitin mediated proteolysis (ko04120);; Protein processing in endoplasmic reticulum (ko04141)	[O]	Posttranslational modification, protein turnover, chaperones	Ubiquitin-conjugating enzyme	Ubiquitin-conjugating enzyme E2 11 OS=Arabidopsis thaliana OX=3702 GN=UBC11 PE=1 SV=2	O	Posttranslational modification, protein turnover, chaperones	ubiquitin-conjugating enzyme E2 5A-like [Aegilops tauschii subsp. tauschii]
TraesCS3A02G175400	1.24151	5.39625	3.32276	--	--	--	--	--	--	--	Late embryogenesis abundant protein	--	--	--	late embryogenesis abundant protein Lea5-like [Aegilops tauschii subsp. tauschii]
TraesCS3B02G563100	0.534456	2.17472	0.548527	[V]	Defense mechanisms	Molecular Function: antiporter activity (GO:0015297);; Cellular Component: integral component of membrane (GO:0016021);; Molecular Function: xenobiotic transporter activity (GO:0042910);;	K03327|9.0e-224|ats:109783886|K03327 multidrug resistance protein, MATE family | (RefSeq) LOC109783886; protein DETOXIFICATION 40-like isoform X1	--	[R]	General function prediction only	MatE	Protein DETOXIFICATION 40 OS=Arabidopsis thaliana OX=3702 GN=DTX40 PE=1 SV=1	V	Defense mechanisms	unnamed protein product [Triticum turgidum subsp. durum]
TraesCS5D02G225600	1.05057	6.31726	2.86903	--	--	Molecular Function: molecular_function (GO:0003674);; Molecular Function: transcription factor activity, sequence-specific DNA binding (GO:0003700);; Cellular Component: cellular_component (GO:0005575);; Cellular Component: intracellular (GO:0005622);; Cellular Component: cell (GO:0005623);; Cellular Component: nucleus (GO:0005634);; Biological Process: regulation of transcription, DNA-templated …	--	--	--	--	--	Zinc finger protein 2 OS=Arabidopsis thaliana OX=3702 GN=ZFP2 PE=1 SV=1	S	Function unknown	uncharacterized protein LOC109735630 [Aegilops tauschii subsp. tauschii]
TraesCS2B02G455900	0.761375	3.0793	1.48691	--	--	Cellular Component: cellular_component (GO:0005575);; Cellular Component: intracellular (GO:0005622);; Cellular Component: cell (GO:0005623);; Cellular Component: cytoplasm (GO:0005737);; Cellular Component: chloroplast (GO:0009507);; Cellular Component: plastid envelope (GO:0009526);; Cellular Component: chloroplast thylakoid (GO:0009534);; Cellular Component: chloroplast thylakoid membrane (GO:…	--	--	--	--	PAP_fibrillin	Probable plastid-lipid-associated protein 12, chloroplastic OS=Arabidopsis thaliana OX=3702 GN=PAP12 PE=1 SV=1	S	Function unknown	unnamed protein product [Triticum turgidum subsp. durum]
Ta_newGene_7539	0.925214	4.14168	3.13826	[R]	General function prediction only	Cellular Component: integral component of membrane (GO:0016021);;	--	--	--	--	Caulimovirus viroplasmin	--	U	Intracellular trafficking, secretion, and vesicular transport	uncharacterized protein LOC109778552 [Aegilops tauschii subsp. tauschii]
TraesCS5D02G067800	0.478796	2.14042	1.10766	[QV]	Secondary metabolites biosynthesis, transport and catabolism;; Defense mechanisms	Molecular Function: monooxygenase activity (GO:0004497);; Molecular Function: iron ion binding (GO:0005506);; Molecular Function: oxidoreductase activity, acting on paired donors, with incorporation or reduction of molecular oxygen (GO:0016705);; Molecular Function: heme binding (GO:0020037);;	K23134|7.9e-142|zma:100273457|K23134 dolabradiene monooxygenase / zealexin A1 synthase [EC:1.14.14.159 1.14.14.160] | (RefSeq) uncharacterized protein LOC100273457	--	[Q]	Secondary metabolites biosynthesis, transport and catabolism	Cytochrome P450	Zealexin A1 synthase OS=Zea mays OX=4577 GN=CYP71Z18 PE=1 SV=1	Q	Secondary metabolites biosynthesis, transport and catabolism	ent-isokaurene C2-hydroxylase-like [Aegilops tauschii subsp. tauschii]
TraesCS6A02G277300	0.626856	3.02778	1.25801	--	--	--	--	--	--	--	--	--	S	Function unknown	basic proline-rich protein-like isoform X1 [Aegilops tauschii subsp. tauschii]
TraesCS6D02G240800	1.07558	4.02711	2.22728	--	--	Cellular Component: integral component of membrane (GO:0016021);;	--	--	--	--	Protein of unknown function (DUF1084)	Tobamovirus multiplication protein 3 OS=Nicotiana tabacum OX=4097 GN=TOM3 PE=1 SV=1	S	Function unknown	tobamovirus multiplication protein 3-like [Aegilops tauschii subsp. tauschii]
TraesCS3D02G305500	0.541227	2.33972	1.09522	--	--	Biological Process: ubiquitin-dependent protein catabolic process (GO:0006511);;	K03094|3.5e-49|sita:101752945|K03094 S-phase kinase-associated protein 1 | (RefSeq) SKP1-like protein 1A	Ubiquitin mediated proteolysis (ko04120);; Protein processing in endoplasmic reticulum (ko04141)	[O]	Posttranslational modification, protein turnover, chaperones	Skp1 family, tetramerisation domain	SKP1-like protein 1 OS=Oryza sativa subsp. japonica OX=39947 GN=SKP1 PE=1 SV=1	O	Posttranslational modification, protein turnover, chaperones	uncharacterized protein LOC109772949 [Aegilops tauschii subsp. tauschii]
TraesCS4B02G121500	0.70423	3.19293	1.10973	--	--	Molecular Function: transcription factor activity, sequence-specific DNA binding (GO:0003700);; Cellular Component: nucleus (GO:0005634);; Molecular Function: sequence-specific DNA binding (GO:0043565);;	K16225|4.4e-12|csat:104760397|K16225 probable WRKY transcription factor 52 | (RefSeq) disease resistance protein RRS1-like	Plant-pathogen interaction (ko04626)	--	--	WRKY DNA -binding domain	WRKY transcription factor 55 OS=Arabidopsis thaliana OX=3702 GN=WRKY55 PE=2 SV=1	S	Function unknown	unnamed protein product [Triticum turgidum subsp. durum]
TraesCS5B02G216500	1.32084	7.09392	3.18228	--	--	Molecular Function: molecular_function (GO:0003674);; Molecular Function: transcription factor activity, sequence-specific DNA binding (GO:0003700);; Cellular Component: cellular_component (GO:0005575);; Cellular Component: intracellular (GO:0005622);; Cellular Component: cell (GO:0005623);; Cellular Component: nucleus (GO:0005634);; Biological Process: regulation of transcription, DNA-templated …	--	--	--	--	--	Zinc finger protein 2 OS=Arabidopsis thaliana OX=3702 GN=ZFP2 PE=1 SV=1	S	Function unknown	hypothetical protein [Zea mays]
Ta_newGene_9632	0	1.04466	0.550176	--	--	Cellular Component: cellular_component (GO:0005575);; Cellular Component: intracellular (GO:0005622);; Cellular Component: cell (GO:0005623);; Cellular Component: cytoplasm (GO:0005737);; Biological Process: biological_process (GO:0008150);; Cellular Component: chloroplast (GO:0009507);; Cellular Component: plastid stroma (GO:0009532);; Cellular Component: plastid (GO:0009536);; Cellular Componen…	--	--	--	--	--	Uncharacterized methyltransferase At2g41040, chloroplastic OS=Arabidopsis thaliana OX=3702 GN=At2g41040 PE=1 SV=1	H	Coenzyme transport and metabolism	unnamed protein product [Triticum turgidum subsp. durum]
TraesCS5D02G528500	0.61521	2.2869	0.757192	[Q]	Secondary metabolites biosynthesis, transport and catabolism	Molecular Function: oxidoreductase activity (GO:0016491);;	K09835|2.4e-57|ccav:112518493|K09835 prolycopene isomerase [EC:5.2.1.13] | (RefSeq) prolycopene isomerase, chloroplastic isoform X1	Carotenoid biosynthesis (ko00906)	[H]	Coenzyme transport and metabolism	Flavin containing amine oxidoreductase	Prolycopene isomerase, chloroplastic OS=Daucus carota OX=4039 GN=CRTISO PE=2 SV=1	Q	Secondary metabolites biosynthesis, transport and catabolism	prolycopene isomerase, chloroplastic [Aegilops tauschii subsp. tauschii]
TraesCS4A02G380200	0.61336	2.89557	0.824535	[R]	General function prediction only	Molecular Function: acid phosphatase activity (GO:0003993);;	K20728|1.6e-45|bna:106380061|K20728 vegetative storage protein 2 | (RefSeq) vegetative storage protein 2	MAPK signaling pathway - plant (ko04016)	--	--	HAD superfamily, subfamily IIIB (Acid phosphatase)	Acid phosphatase 1 OS=Solanum lycopersicum OX=4081 GN=APS1 PE=2 SV=1	S	Function unknown	acid phosphatase 1-like [Aegilops tauschii subsp. tauschii]
TraesCS7D02G381500	0.382497	2.49891	1.36784	[R]	General function prediction only	Molecular Function: GTPase activity (GO:0003924);; Molecular Function: GTP binding (GO:0005525);;	K07904|9.2e-119|ats:109751868|K07904 Ras-related protein Rab-11A | (RefSeq) LOC109751868; ras-related protein RABA3-like	Endocytosis (ko04144)	[U]	Intracellular trafficking, secretion, and vesicular transport	Ras family	Ras-related protein RABA3 OS=Arabidopsis thaliana OX=3702 GN=RABA3 PE=2 SV=1	S	Function unknown	ras-related protein RABA3-like [Aegilops tauschii subsp. tauschii]
TraesCS7D02G046900	0.259512	1.57349	0.861263	[I]	Lipid transport and metabolism	Molecular Function: hydrolase activity (GO:0016787);;	K20506|3.7e-58|egu:105060863|K20506 tuliposide A-converting enzyme [EC:4.2.99.22] | (RefSeq) tuliposide A-converting enzyme 2, chloroplastic-like	--	[V]	Defense mechanisms	alpha/beta hydrolase fold	Probable carboxylesterase 5 OS=Arabidopsis thaliana OX=3702 GN=CXE5 PE=2 SV=1	I	Lipid transport and metabolism	probable carboxylesterase 5, partial [Aegilops tauschii subsp. tauschii]
TraesCS1B02G407500	0.137715	1.38083	0.494684	--	--	Molecular Function: hydrolase activity, acting on ester bonds (GO:0016788);;	K01206|2.1e-35|aly:9323213|K01206 alpha-L-fucosidase [EC:3.2.1.51] | (RefSeq) alpha-L-fucosidase 3	Other glycan degradation (ko00511)	--	--	GDSL-like Lipase/Acylhydrolase	GDSL esterase/lipase At5g45910 OS=Arabidopsis thaliana OX=3702 GN=At5g45910 PE=2 SV=1	S	Function unknown	unnamed protein product [Triticum turgidum subsp. durum]
TraesCS7B02G253900	0.033452	1.66233	0.719292	--	--	Molecular Function: hydrolase activity, hydrolyzing O-glycosyl compounds (GO:0004553);; Biological Process: carbohydrate metabolic process (GO:0005975);;	--	--	--	--	Glycosyl hydrolases family 18	Chitinase 1 OS=Tulipa saxatilis subsp. bakeri OX=110455 PE=1 SV=1	S	Function unknown	Chitinase 1 [Hordeum vulgare]
TraesCS4D02G254000	0.30467	1.53706	0.719857	--	--	Molecular Function: molecular_function (GO:0003674);; Molecular Function: nucleic acid binding (GO:0003676);; Molecular Function: RNA binding (GO:0003723);; Molecular Function: catalytic activity (GO:0003824);; Molecular Function: nuclease activity (GO:0004518);; Molecular Function: endonuclease activity (GO:0004519);; Molecular Function: binding (GO:0005488);; Cellular Component: cellular_compon…	--	--	[R]	General function prediction only	PPR repeat family	Putative pentatricopeptide repeat-containing protein At1g02420 OS=Arabidopsis thaliana OX=3702 GN=At1g02420 PE=3 SV=2	S	Function unknown	putative pentatricopeptide repeat-containing protein At1g02420 [Aegilops tauschii subsp. tauschii]
Ta_newGene_8297	0.279346	1.78641	1.02826	--	--	--	--	--	--	--	--	--	--	--	--
Ta_newGene_14321	1.29404	4.96223	3.51526	--	--	Cellular Component: integral component of membrane (GO:0016021);;	--	--	--	--	--	--	--	--	uncharacterized protein LOC109734920 [Aegilops tauschii subsp. tauschii]
TraesCS2D02G347000	1.17805	4.36362	1.84831	--	--	Cellular Component: integral component of membrane (GO:0016021);;	K14209|4.1e-07|smo:SELMODRAFT_64916|K14209 solute carrier family 36 (proton-coupled amino acid transporter) | (RefSeq) hypothetical protein	--	[E]	Amino acid transport and metabolism	Transmembrane amino acid transporter protein	Amino acid permease 3 OS=Arabidopsis thaliana OX=3702 GN=AAP3 PE=1 SV=2	E	Amino acid transport and metabolism	amino acid permease 3-like [Aegilops tauschii subsp. tauschii]
TraesCS7A02G381800	0.414992	2.02231	1.31344	[E]	Amino acid transport and metabolism	Biological Process: oligopeptide transport (GO:0006857);; Cellular Component: integral component of membrane (GO:0016021);; Molecular Function: transmembrane transporter activity (GO:0022857);;	K14638|7.8e-268|ats:109733579|K14638 solute carrier family 15 (peptide/histidine transporter), member 3/4 | (RefSeq) LOC109733579; protein NRT1/ PTR FAMILY 8.3-like isoform X1	--	[E]	Amino acid transport and metabolism	POT family	Protein NRT1/ PTR FAMILY 8.3 OS=Arabidopsis thaliana OX=3702 GN=NPF8.3 PE=1 SV=1	E	Amino acid transport and metabolism	unnamed protein product [Triticum turgidum subsp. durum]
TraesCS4D02G222700	1.18012	4.61461	3.17307	[I]	Lipid transport and metabolism	Molecular Function: hydrolase activity (GO:0016787);;	K22097|5.1e-49|psom:113322812|K22097 3-O-acetylpapaveroxine carboxylesterase [EC:3.1.1.105] | (RefSeq) carboxylesterase 1-like	Isoquinoline alkaloid biosynthesis (ko00950)	[V]	Defense mechanisms	alpha/beta hydrolase fold	Probable carboxylesterase 8 OS=Arabidopsis thaliana OX=3702 GN=CXE8 PE=2 SV=1	I	Lipid transport and metabolism	probable carboxylesterase 8 [Aegilops tauschii subsp. tauschii]
TraesCS6D02G352300	0.659288	2.98106	1.07446	--	--	--	--	--	--	--	--	--	S	Function unknown	unnamed protein product [Triticum turgidum subsp. durum]
TraesCS7B02G232400	0.869929	3.48054	2.11008	[G]	Carbohydrate transport and metabolism	Molecular Function: zinc ion binding (GO:0008270);; Molecular Function: oxidoreductase activity (GO:0016491);;	K00083|5.5e-209|ats:109762237|K00083 cinnamyl-alcohol dehydrogenase [EC:1.1.1.195] | (RefSeq) LOC109762237; probable cinnamyl alcohol dehydrogenase 5	Phenylpropanoid biosynthesis (ko00940)	[Q]	Secondary metabolites biosynthesis, transport and catabolism	Alcohol dehydrogenase GroES-like domain	Probable cinnamyl alcohol dehydrogenase 5 OS=Oryza sativa subsp. japonica OX=39947 GN=CAD5 PE=3 SV=2	C	Energy production and conversion	probable cinnamyl alcohol dehydrogenase 5 [Aegilops tauschii subsp. tauschii]
TraesCS4B02G352200	0	1.08884	0.685159	[H]	Coenzyme transport and metabolism	Molecular Function: O-methyltransferase activity (GO:0008171);; Biological Process: methylation (GO:0032259);; Molecular Function: protein dimerization activity (GO:0046983);;	K16040|2.9e-130|obr:102711544|K16040 trans-resveratrol di-O-methyltransferase [EC:2.1.1.240] | (RefSeq) probable O-methyltransferase 2	Stilbenoid, diarylheptanoid and gingerol biosynthesis (ko00945)	[R]	General function prediction only	O-methyltransferase domain	Probable O-methyltransferase 2 OS=Sorghum bicolor OX=4558 GN=OMT2 PE=2 SV=1	S	Function unknown	unnamed protein product [Triticum turgidum subsp. durum]
TraesCS6A02G132400	0.408488	1.8977	0.501292	[J]	Translation, ribosomal structure and biogenesis	Molecular Function: protein kinase activity (GO:0004672);; Molecular Function: ATP binding (GO:0005524);; Cellular Component: integral component of membrane (GO:0016021);; Molecular Function: carbohydrate binding (GO:0030246);;	K01176|6.0e-68|sbi:8065370|K01176 alpha-amylase [EC:3.2.1.1] | (RefSeq) alpha-amylase isozyme 2A	Starch and sucrose metabolism (ko00500)	--	--	Legume lectin domain	L-type lectin-domain containing receptor kinase SIT2 OS=Oryza sativa subsp. japonica OX=39947 GN=SIT2 PE=2 SV=2	T	Signal transduction mechanisms	unnamed protein product [Triticum turgidum subsp. durum]
TraesCS3B02G403400	0.192114	1.25966	0.569133	[QV]	Secondary metabolites biosynthesis, transport and catabolism;; Defense mechanisms	Molecular Function: iron ion binding (GO:0005506);; Molecular Function: oxidoreductase activity, acting on paired donors, with incorporation or reduction of molecular oxygen (GO:0016705);; Molecular Function: heme binding (GO:0020037);;	K20624|3.2e-295|ats:109734603|K20624 12-hydroxyjasmonoyl-L-amino acid 12-hydroxylase / fatty acid hydroxylase [EC:1.14.14.49] | (RefSeq) LOC109734603; cytochrome P450 94C1-like	--	[QI]	Secondary metabolites biosynthesis, transport and catabolism;; Lipid transport and metabolism	Cytochrome P450	Cytochrome P450 94C1 OS=Arabidopsis thaliana OX=3702 GN=CYP94C1 PE=1 SV=1	Q	Secondary metabolites biosynthesis, transport and catabolism	cytochrome P450 94C1-like [Aegilops tauschii subsp. tauschii]
TraesCS3D02G304900	0.964848	3.65008	1.01984	[Q]	Secondary metabolites biosynthesis, transport and catabolism	Molecular Function: diacylglycerol O-acyltransferase activity (GO:0004144);; Cellular Component: integral component of membrane (GO:0016021);; Biological Process: glycerolipid biosynthetic process (GO:0045017);;	K15406|6.6e-85|brp:103849660|K15406 wax-ester synthase / diacylglycerol O-acyltransferase [EC:2.3.1.75 2.3.1.20] | (RefSeq) O-acyltransferase WSD1-like	Cutin, suberine and wax biosynthesis (ko00073)	--	--	WS/DGAT C-terminal domain	O-acyltransferase WSD1 OS=Arabidopsis thaliana OX=3702 GN=WSD1 PE=2 SV=1	S	Function unknown	O-acyltransferase WSD1-like [Aegilops tauschii subsp. tauschii]
TraesCS5B02G572600	0.371251	1.35682	0.53768	[V]	Defense mechanisms	Molecular Function: ATP binding (GO:0005524);; Cellular Component: integral component of membrane (GO:0016021);; Molecular Function: ATPase activity (GO:0016887);;	K08712|2.2e-136|gsl:Gasu_29800|K08712 ATP-binding cassette, subfamily G (WHITE), member 2, SNQ2 | (RefSeq) ABC transporter, ATP-binding protein	ABC transporters (ko02010)	[Q]	Secondary metabolites biosynthesis, transport and catabolism	ABC-2 type transporter	ABC transporter G family member 48 OS=Oryza sativa subsp. japonica OX=39947 GN=ABCG48 PE=3 SV=1	V	Defense mechanisms	ABC transporter G family member 48-like isoform X3 [Aegilops tauschii subsp. tauschii]
TraesCS2D02G204300	0.46165	2.30684	1.45531	--	--	--	K10406|2.4e-39|mtr:MTR_5g096570|K10406 kinesin family member C2/C3 | (RefSeq) kinesin heavy chain, putative	--	--	--	Plant protein of unknown function (DUF868)	--	S	Function unknown	uncharacterized protein LOC109752046 [Aegilops tauschii subsp. tauschii]
TraesCS6A02G323900	0.734661	3.0565	2.69802	[QV]	Secondary metabolites biosynthesis, transport and catabolism;; Defense mechanisms	Molecular Function: monooxygenase activity (GO:0004497);; Molecular Function: iron ion binding (GO:0005506);; Cellular Component: integral component of membrane (GO:0016021);; Molecular Function: oxidoreductase activity, acting on paired donors, with incorporation or reduction of molecular oxygen (GO:0016705);; Molecular Function: heme binding (GO:0020037);;	K23806|2.4e-109|vvi:100263449|K23806 alpha-guaiene 2-oxidase | (RefSeq) CYP71BE5; premnaspirodiene oxygenase-like	--	[Q]	Secondary metabolites biosynthesis, transport and catabolism	Cytochrome P450	Zealexin A1 synthase OS=Zea mays OX=4577 GN=CYP71Z18 PE=1 SV=1	Q	Secondary metabolites biosynthesis, transport and catabolism	cytochrome P450 71D95-like isoform X1 [Aegilops tauschii subsp. tauschii]
TraesCS3D02G050700	0.037049	1.0114	0.450439	[IR]	Lipid transport and metabolism;; General function prediction only	Molecular Function: hydrolase activity, acting on ester bonds (GO:0016788);;	K01206|8.9e-37|thj:104825554|K01206 alpha-L-fucosidase [EC:3.2.1.51] | (RefSeq) alpha-L-fucosidase 3	Other glycan degradation (ko00511)	--	--	GDSL-like Lipase/Acylhydrolase	GDSL esterase/lipase At1g28600 OS=Arabidopsis thaliana OX=3702 GN=At1g28600 PE=2 SV=1	S	Function unknown	GDSL esterase/lipase At1g28600-like [Aegilops tauschii subsp. tauschii]
Ta_newGene_2170	0	1.11028	0.871694	--	--	--	--	--	--	--	--	--	--	--	--
TraesCS1D02G090300	0.315695	1.49389	0.469229	--	--	Molecular Function: RNA binding (GO:0003723);;	K01148|4.8e-37|egr:104425678|K01148 poly(A)-specific ribonuclease [EC:3.1.13.4] | (RefSeq) uncharacterized CRM domain-containing protein At3g25440, chloroplastic isoform X1	RNA degradation (ko03018)	[L]	Replication, recombination and repair	CRS1 / YhbY (CRM) domain	CRM-domain containing factor CFM9, mitochondrial OS=Arabidopsis thaliana OX=3702 GN=CFM9 PE=2 SV=1	S	Function unknown	CRM-domain containing factor CFM3, chloroplastic/mitochondrial [Aegilops tauschii subsp. tauschii]
TraesCS5A02G329900	0.304345	2.09507	0.531673	--	--	Molecular Function: DNA binding (GO:0003677);; Cellular Component: nucleus (GO:0005634);;	K09422|4.0e-145|ats:109780655|K09422 transcription factor MYB, plant | (RefSeq) LOC109780655; myb-related protein Hv1	--	[K]	Transcription	Myb-like DNA-binding domain	Myb-related protein Hv1 OS=Hordeum vulgare OX=4513 GN=MYB1 PE=2 SV=1	K	Transcription	Myb-related protein Hv1 [Triticum urartu]
TraesCS2B02G630000	1.04826	3.88303	3.41534	[T]	Signal transduction mechanisms	Molecular Function: protein serine/threonine kinase activity (GO:0004674);; Molecular Function: ATP binding (GO:0005524);;	K14498|4.0e-202|ats:109774611|K14498 serine/threonine-protein kinase SRK2 [EC:2.7.11.1] | (RefSeq) LOC109774611; serine/threonine-protein kinase SAPK5-like	MAPK signaling pathway - plant (ko04016);; Plant hormone signal transduction (ko04075)	[T]	Signal transduction mechanisms	Protein kinase domain	Serine/threonine-protein kinase SAPK5 OS=Oryza sativa subsp. japonica OX=39947 GN=SAPK5 PE=2 SV=1	T	Signal transduction mechanisms	unnamed protein product [Triticum turgidum subsp. durum]
Ta_newGene_7991	0.807119	3.29117	1.16158	--	--	--	--	--	--	--	--	--	--	--	--
TraesCS4B02G290400	0.292192	2.04903	1.11575	--	--	Molecular Function: RNA polymerase II core promoter proximal region sequence-specific DNA binding (GO:0000978);; Molecular Function: transcription factor activity, sequence-specific DNA binding (GO:0003700);; Cellular Component: nucleus (GO:0005634);; Biological Process: regulation of transcription, DNA-templated (GO:0006355);; Cellular Component: CCAAT-binding factor complex (GO:0016602);;	K08064|6.5e-126|ats:109764710|K08064 nuclear transcription factor Y, alpha | (RefSeq) LOC109764710; nuclear transcription factor Y subunit A-7-like	--	[K]	Transcription	CCAAT-binding transcription factor (CBF-B/NF-YA) subunit B	Nuclear transcription factor Y subunit A-9 OS=Arabidopsis thaliana OX=3702 GN=NFYA9 PE=1 SV=1	K	Transcription	CCAAT-box transcription factor complex WHAP4 [Triticum aestivum]
TraesCS1A02G414300	0.837747	3.79203	1.14285	--	--	Molecular Function: metal ion binding (GO:0046872);;	K18753|5.5e-130|ats:109764811|K18753 butyrate response factor | (RefSeq) LOC109764811; zinc finger CCCH domain-containing protein 39-like	--	[R]	General function prediction only	Zinc finger C-x8-C-x5-C-x3-H type (and similar)	Zinc finger CCCH domain-containing protein 39 OS=Oryza sativa subsp. japonica OX=39947 GN=Os05g0576300 PE=2 SV=1	S	Function unknown	zinc finger CCCH domain-containing protein 39-like [Aegilops tauschii subsp. tauschii]
TraesCS6B02G270200	0.568772	2.19463	0.699786	--	--	Molecular Function: protein dimerization activity (GO:0046983);;	--	--	--	--	bHLH-MYC and R2R3-MYB transcription factors N-terminal	Transcription factor LHW OS=Arabidopsis thaliana OX=3702 GN=LHW PE=1 SV=1	S	Function unknown	unnamed protein product [Triticum turgidum subsp. durum]
TraesCS6D02G311200	0.559005	2.13305	0.705531	--	--	--	--	--	--	--	--	--	S	Function unknown	uncharacterized protein LOC109783325 [Aegilops tauschii subsp. tauschii]
TraesCS7D02G345600	0.305708	2.06497	0.892148	--	--	--	K15078|1.1e-07|tcc:18614561|K15078 structure-specific endonuclease subunit SLX1 [EC:3.6.1.-] | (RefSeq) putative disease resistance protein RGA3	--	--	--	Rx N-terminal domain	--	S	Function unknown	uncharacterized protein LOC109733412 [Aegilops tauschii subsp. tauschii]
TraesCS4B02G209600	0.141649	1.37297	0.522284	--	--	Biological Process: positive regulation of growth (GO:0045927);;	K18081|1.0e-15|bna:106425271|K18081 myotubularin-related protein 1/2 [EC:3.1.3.64 3.1.3.95] | (RefSeq) phosphatidylinositol-3-phosphatase myotubularin-2-like	Inositol phosphate metabolism (ko00562);; Phosphatidylinositol signaling system (ko04070)	--	--	Protein of unknown function (DUF668)	--	S	Function unknown	uncharacterized protein LOC109739470 isoform X1 [Aegilops tauschii subsp. tauschii]
TraesCS3B02G487400	0.215442	1.89483	0.801171	--	--	--	--	--	--	--	--	--	S	Function unknown	unnamed protein product [Triticum aestivum]
TraesCS6A02G280100	0.140501	1.30284	0.374468	[I]	Lipid transport and metabolism	Biological Process: lipid metabolic process (GO:0006629);; Cellular Component: integral component of membrane (GO:0016021);; Molecular Function: oxidoreductase activity, acting on paired donors, with oxidation of a pair of donors resulting in the reduction of molecular oxygen to two molecules of water (GO:0016717);;	K10256|4.2e-245|ats:109774938|K10256 omega-6 fatty acid desaturase / acyl-lipid omega-6 desaturase (Delta-12 desaturase) [EC:1.14.19.6 1.14.19.22] | (RefSeq) LOC109774938; fatty acid desaturase DES2-like isoform X1	Biosynthesis of unsaturated fatty acids (ko01040);; Fatty acid metabolism (ko01212)	--	--	Fatty acid desaturase	Fatty acid desaturase DES2 OS=Sorghum bicolor OX=4558 GN=DES2 PE=2 SV=1	I	Lipid transport and metabolism	unnamed protein product [Triticum turgidum subsp. durum]
Ta_newGene_10258	2.04473	7.90948	2.38628	[DZ]	Cell cycle control, cell division, chromosome partitioning;; Cytoskeleton	--	K10615|5.7e-19|mis:MICPUN_60437|K10615 E3 ubiquitin-protein ligase HERC4 [EC:2.3.2.26] | (RefSeq) E3 ubiquitin-protein ligase	Ubiquitin mediated proteolysis (ko04120)	[S]	Function unknown	Regulator of chromosome condensation (RCC1) repeat	Ultraviolet-B receptor UVR8 OS=Arabidopsis thaliana OX=3702 GN=UVR8 PE=1 SV=1	--	--	unnamed protein product [Triticum turgidum subsp. durum]
TraesCS2B02G583100	1.13807	4.80811	3.53919	--	--	Molecular Function: molecular_function (GO:0003674);; Molecular Function: binding (GO:0005488);; Molecular Function: protein binding (GO:0005515);; Biological Process: protein folding (GO:0006457);; Molecular Function: protein C-terminus binding (GO:0008022);; Biological Process: biological_process (GO:0008150);; Biological Process: cellular process (GO:0009987);; Molecular Function: Hsp70 protei…	--	--	--	--	Tetratricopeptide repeat	--	S	Function unknown	small glutamine-rich tetratricopeptide repeat-containing protein 2 [Aegilops tauschii subsp. tauschii]
TraesCS1D02G118000	0	1.70379	0.887807	--	--	--	--	--	--	--	--	--	S	Function unknown	--
TraesCS1D02G285500	0.816813	3.53486	1.04031	--	--	Molecular Function: transferase activity, transferring acyl groups other than amino-acyl groups (GO:0016747);;	K19747|2.9e-50|dct:110092161|K19747 BAHD acyltransferase [EC:2.3.1.-] | (RefSeq) BAHD acyltransferase DCR-like	--	--	--	Transferase family	Uncharacterized acetyltransferase At3g50280 OS=Arabidopsis thaliana OX=3702 GN=At3g50280 PE=3 SV=1	S	Function unknown	uncharacterized acetyltransferase At3g50280-like [Aegilops tauschii subsp. tauschii]
TraesCS2D02G110700	0.727053	2.92063	1.83412	[T]	Signal transduction mechanisms	Molecular Function: ATP binding (GO:0005524);; Cellular Component: integral component of membrane (GO:0016021);; Molecular Function: ATPase activity (GO:0016887);;	K05681|4.0e-69|vcn:VOLCADRAFT_73319|K05681 ATP-binding cassette, subfamily G (WHITE), member 2 | (RefSeq) hypothetical protein	ABC transporters (ko02010)	[Q]	Secondary metabolites biosynthesis, transport and catabolism	ABC-2 type transporter	ABC transporter G family member 11 OS=Arabidopsis thaliana OX=3702 GN=ABCG11 PE=1 SV=1	V	Defense mechanisms	unnamed protein product [Triticum turgidum subsp. durum]
TraesCS1A02G211100	0.839032	3.3538	0.889108	[P]	Inorganic ion transport and metabolism	Molecular Function: N,N-dimethylaniline monooxygenase activity (GO:0004499);; Molecular Function: flavin adenine dinucleotide binding (GO:0050660);; Molecular Function: NADP binding (GO:0050661);;	K22324|4.2e-110|eus:EUTSA_v10007582mg|K22324 aliphatic glucosinolate S-oxygenase [EC:1.14.13.237] | (RefSeq) hypothetical protein	--	[Q]	Secondary metabolites biosynthesis, transport and catabolism	Flavin-binding monooxygenase-like	Flavin-containing monooxygenase FMO GS-OX-like 2 OS=Arabidopsis thaliana OX=3702 GN=At1g12200 PE=2 SV=1	P	Inorganic ion transport and metabolism	unnamed protein product [Triticum turgidum subsp. durum]
Ta_newGene_9432	0.075184	2.93016	0.778806	--	--	--	--	--	--	--	--	--	--	--	--
TraesCS1B02G143000	0.156923	2.18344	0.581636	--	--	Cellular Component: integral component of membrane (GO:0016021);;	K20359|1.4e-94|ats:109751245|K20359 PRA1 family protein 1 | (RefSeq) LOC109751245; PRA1 family protein F3-like	--	[U]	Intracellular trafficking, secretion, and vesicular transport	PRA1 family protein	PRA1 family protein F3 OS=Arabidopsis thaliana OX=3702 GN=PRA1F3 PE=1 SV=1	U	Intracellular trafficking, secretion, and vesicular transport	unnamed protein product [Triticum turgidum subsp. durum]
TraesCS3D02G256100	0.506688	3.16406	0.92385	--	--	Cellular Component: plasma membrane (GO:0005886);; Biological Process: carbohydrate transport (GO:0008643);; Cellular Component: integral component of membrane (GO:0016021);;	K15382|1.7e-123|ats:109751623|K15382 solute carrier family 50 (sugar transporter) | (RefSeq) LOC109751623; bidirectional sugar transporter SWEET2b-like	--	[R]	General function prediction only	Sugar efflux transporter for intercellular exchange	Bidirectional sugar transporter SWEET2b OS=Oryza sativa subsp. indica OX=39946 GN=SWEET2B PE=3 SV=1	U	Intracellular trafficking, secretion, and vesicular transport	bidirectional sugar transporter SWEET2b-like [Aegilops tauschii subsp. tauschii]
TraesCS6A02G259800	1.19275	4.49949	2.07571	--	--	Cellular Component: integral component of membrane (GO:0016021);;	--	--	--	--	Protein of unknown function (DUF1084)	Tobamovirus multiplication protein 3 OS=Nicotiana tabacum OX=4097 GN=TOM3 PE=1 SV=1	S	Function unknown	tobamovirus multiplication protein 3-like [Aegilops tauschii subsp. tauschii]
TraesCS2B02G226900	0	1.25133	0.41636	--	--	Biological Process: reproduction (GO:0000003);; Biological Process: regionalization (GO:0003002);; Biological Process: developmental process involved in reproduction (GO:0003006);; Molecular Function: molecular_function (GO:0003674);; Molecular Function: enzyme inhibitor activity (GO:0004857);; Molecular Function: protein binding (GO:0005515);; Biological Process: multicellular organism developme…	--	--	--	--	Leucine rich repeat	Polygalacturonase inhibitor 1 OS=Oryza sativa subsp. japonica OX=39947 GN=FOR1 PE=2 SV=1	S	Function unknown	FORL1 [Triticum aestivum]
TraesCS7D02G067300	0.494473	2.04805	1.11061	[T]	Signal transduction mechanisms	Molecular Function: ATP binding (GO:0005524);; Cellular Component: integral component of membrane (GO:0016021);; Molecular Function: ATPase activity (GO:0016887);;	K05681|1.4e-170|nau:109228191|K05681 ATP-binding cassette, subfamily G (WHITE), member 2 | (RefSeq) ABC transporter G family member 9-like	ABC transporters (ko02010)	[Q]	Secondary metabolites biosynthesis, transport and catabolism	ABC-2 type transporter	ABC transporter G family member 14 OS=Arabidopsis thaliana OX=3702 GN=ABCG14 PE=1 SV=1	V	Defense mechanisms	ABC transporter G family member 14 [Aegilops tauschii subsp. tauschii]
TraesCS5A02G245200	0.836052	3.25171	1.33086	--	--	--	K14506|1.5e-11|nnu:109115461|K14506 jasmonic acid-amino synthetase [EC:6.3.2.52] | (RefSeq) uncharacterized LOC109115461	Plant hormone signal transduction (ko04075)	--	--	Protein of unknown function, DUF547	--	S	Function unknown	unnamed protein product [Triticum turgidum subsp. durum]
TraesCS6D02G264600	0.53385	3.34394	1.61347	--	--	--	K06689|5.9e-35|sbi:8063485|K06689 ubiquitin-conjugating enzyme E2 D [EC:2.3.2.23] | (RefSeq) ubiquitin-conjugating enzyme E2 5A	Ubiquitin mediated proteolysis (ko04120);; Protein processing in endoplasmic reticulum (ko04141)	[O]	Posttranslational modification, protein turnover, chaperones	Ubiquitin-conjugating enzyme	Ubiquitin-conjugating enzyme E2 11 OS=Arabidopsis thaliana OX=3702 GN=UBC11 PE=1 SV=2	O	Posttranslational modification, protein turnover, chaperones	ubiquitin-conjugating enzyme E2 11-like [Aegilops tauschii subsp. tauschii]
Ta_newGene_2900	0.723149	3.23799	0.994365	--	--	Molecular Function: nucleic acid binding (GO:0003676);; Biological Process: gene silencing by RNA (GO:0031047);;	--	--	--	--	--	--	--	--	--
TraesCS7D02G020800	0.393479	1.55486	0.58933	--	--	Biological Process: defense response (GO:0006952);; Molecular Function: ADP binding (GO:0043531);;	K13457|6.7e-77|bdi:100843577|K13457 disease resistance protein RPM1 | (RefSeq) putative disease resistance RPP13-like protein 3	Plant-pathogen interaction (ko04626)	[T]	Signal transduction mechanisms	NB-ARC domain	Disease resistance protein RGA4 OS=Oryza sativa subsp. japonica OX=39947 GN=RGA4 PE=1 SV=1	S	Function unknown	disease resistance protein RPP13-like [Aegilops tauschii subsp. tauschii]
TraesCS4D02G313000	1.20232	4.37802	2.5412	--	--	Cellular Component: integral component of membrane (GO:0016021);; Molecular Function: transmembrane transporter activity (GO:0022857);;	K17500|5.1e-61|nto:104085001|K17500 integrin-linked kinase-associated serine/threonine phosphatase 2C [EC:3.1.3.16] | (RefSeq) WAT1-related protein At3g18200 isoform X1	--	--	--	EamA-like transporter family	WAT1-related protein At4g08290 OS=Arabidopsis thaliana OX=3702 GN=At4g08290 PE=2 SV=1	S	Function unknown	WAT1-related protein At1g43650-like [Aegilops tauschii subsp. tauschii]
TraesCS7B02G426900	1.24267	4.81884	3.30989	[H]	Coenzyme transport and metabolism	Molecular Function: methyltransferase activity (GO:0008168);;	K08242|5.4e-09|obr:102714159|K08242 24-methylenesterol C-methyltransferase [EC:2.1.1.143] | (RefSeq) 24-methylenesterol C-methyltransferase 2	Steroid biosynthesis (ko00100)	--	--	Methyltransferase domain	Uncharacterized methyltransferase At2g41040, chloroplastic OS=Arabidopsis thaliana OX=3702 GN=At2g41040 PE=1 SV=1	H	Coenzyme transport and metabolism	unnamed protein product [Triticum turgidum subsp. durum]
TraesCS4B02G205400	1.88509	7.35058	1.98786	[C]	Energy production and conversion	Molecular Function: NAD(P)H dehydrogenase (quinone) activity (GO:0003955);; Molecular Function: FMN binding (GO:0010181);;	K03809|8.4e-111|ats:109736733|K03809 NAD(P)H dehydrogenase (quinone) [EC:1.6.5.2] | (RefSeq) LOC109736733; NAD(P)H dehydrogenase (quinone) FQR1-like	Ubiquinone and other terpenoid-quinone biosynthesis (ko00130)	[R]	General function prediction only	NADPH-dependent FMN reductase	Quinone-oxidoreductase QR2 OS=Triphysaria versicolor OX=64093 PE=1 SV=1	S	Function unknown	NAD(P)H dehydrogenase (quinone) FQR1-like [Aegilops tauschii subsp. tauschii]
TraesCS7B02G237100	0.925638	4.15974	2.99247	--	--	--	--	--	--	--	--	--	--	--	unnamed protein product [Triticum turgidum subsp. durum]
TraesCS3A02G101900	0	1.08072	0.747802	--	--	Biological Process: chlorophyll catabolic process (GO:0015996);; Molecular Function: chlorophyllase activity (GO:0047746);;	K08099|1.9e-170|ats:109776391|K08099 chlorophyllase [EC:3.1.1.14] | (RefSeq) LOC109776391; chlorophyllase-2, chloroplastic-like	Porphyrin and chlorophyll metabolism (ko00860)	--	--	Chlorophyllase	Chlorophyllase-2 OS=Arabidopsis thaliana OX=3702 GN=CLH2 PE=1 SV=1	S	Function unknown	chlorophyllase-2, chloroplastic-like [Aegilops tauschii subsp. tauschii]
TraesCS2A02G398800	0.744681	3.18534	0.891549	[QV]	Secondary metabolites biosynthesis, transport and catabolism;; Defense mechanisms	Molecular Function: iron ion binding (GO:0005506);; Molecular Function: oxidoreductase activity, acting on paired donors, with incorporation or reduction of molecular oxygen (GO:0016705);; Molecular Function: heme binding (GO:0020037);;	K20495|1.1e-122|ppp:112275480|K20495 long-chain fatty acid omega-monooxygenase [EC:1.14.14.80] | (RefSeq) cytochrome P450 704B1-like	Fatty acid degradation (ko00071);; Cutin, suberine and wax biosynthesis (ko00073)	[QI]	Secondary metabolites biosynthesis, transport and catabolism;; Lipid transport and metabolism	Cytochrome P450	Cytochrome P450 704C1 OS=Pinus taeda OX=3352 GN=CYP704C1 PE=2 SV=1	Q	Secondary metabolites biosynthesis, transport and catabolism	unnamed protein product [Triticum turgidum subsp. durum]
TraesCS3D02G432000	1.01853	3.82416	1.13405	[T]	Signal transduction mechanisms	Molecular Function: protein kinase activity (GO:0004672);; Molecular Function: ATP binding (GO:0005524);;	K08819|1.3e-158|egu:105034672|K08819 cyclin-dependent kinase 12/13 [EC:2.7.11.22 2.7.11.23] | (RefSeq) LOW QUALITY PROTEIN: probable serine/threonine-protein kinase At1g54610	--	[D]	Cell cycle control, cell division, chromosome partitioning	Protein kinase domain	Probable serine/threonine-protein kinase At1g54610 OS=Arabidopsis thaliana OX=3702 GN=At1g54610 PE=1 SV=1	T	Signal transduction mechanisms	probable serine/threonine-protein kinase At1g54610 [Aegilops tauschii subsp. tauschii]
TraesCS1B02G354100	0.251683	1.81904	0.691971	--	--	Cellular Component: ubiquitin ligase complex (GO:0000151);; Molecular Function: molecular_function (GO:0003674);; Molecular Function: catalytic activity (GO:0003824);; Molecular Function: ubiquitin-protein transferase activity (GO:0004842);; Molecular Function: binding (GO:0005488);; Molecular Function: protein binding (GO:0005515);; Cellular Component: cellular_component (GO:0005575);; Cellular …	--	--	[O]	Posttranslational modification, protein turnover, chaperones	Domain of unknown function (DUF4793)	E3 ubiquitin-protein ligase APD2 OS=Arabidopsis thaliana OX=3702 GN=APD2 PE=1 SV=1	O	Posttranslational modification, protein turnover, chaperones	unnamed protein product [Triticum turgidum subsp. durum]
TraesCS2D02G494200	0.480936	3.36476	1.61711	--	--	Biological Process: response to auxin (GO:0009733);;	K14488|4.2e-68|ats:109757693|K14488 SAUR family protein | (RefSeq) LOC109757693; auxin-responsive protein SAUR21-like	Plant hormone signal transduction (ko04075)	--	--	Auxin responsive protein	Auxin-responsive protein SAUR32 OS=Arabidopsis thaliana OX=3702 GN=SAUR32 PE=2 SV=1	S	Function unknown	auxin-responsive protein SAUR21-like [Aegilops tauschii subsp. tauschii]
TraesCS1B02G198100	0.953972	4.05647	2.43264	--	--	Molecular Function: protein binding (GO:0005515);;	--	--	--	--	Protein of unknown function (DUF295)	--	S	Function unknown	unnamed protein product [Triticum turgidum subsp. durum]
TraesCS1A02G299600	0.175847	1.32449	0.494288	[T]	Signal transduction mechanisms	Molecular Function: protein serine/threonine kinase activity (GO:0004674);; Molecular Function: ATP binding (GO:0005524);; Biological Process: signal transduction (GO:0007165);; Cellular Component: integral component of membrane (GO:0016021);;	K07198|3.1e-257|ats:109786686|K07198 5'-AMP-activated protein kinase, catalytic alpha subunit [EC:2.7.11.11] | (RefSeq) LOC109786686; CBL-interacting protein kinase 28-like	--	[T]	Signal transduction mechanisms	Protein kinase domain	CBL-interacting protein kinase 28 OS=Oryza sativa subsp. japonica OX=39947 GN=CIPK28 PE=2 SV=2	T	Signal transduction mechanisms	CBL-interacting protein kinase 28 [Triticum aestivum]
TraesCS1A02G300600	1.83156	8.43358	5.91492	--	--	Cellular Component: integral component of membrane (GO:0016021);;	K19040|2.3e-33|vvi:100251758|K19040 E3 ubiquitin-protein ligase ATL10/75/76/77/78 [EC:2.3.2.27] | (RefSeq) RING-H2 finger protein ATL74	--	[O]	Posttranslational modification, protein turnover, chaperones	Ring finger domain	RING-H2 finger protein ATL78 OS=Arabidopsis thaliana OX=3702 GN=ATL78 PE=2 SV=1	O	Posttranslational modification, protein turnover, chaperones	RING-H2 finger protein ATL74-like [Aegilops tauschii subsp. tauschii]
TraesCS6B02G173200	1.2458	4.80662	1.53308	--	--	Molecular Function: protein binding (GO:0005515);;	--	--	--	--	FBD	FBD-associated F-box protein At4g13985 OS=Arabidopsis thaliana OX=3702 GN=At4g13985 PE=2 SV=1	S	Function unknown	unnamed protein product [Triticum turgidum subsp. durum]
TraesCS7B02G231000	1.67532	6.2918	4.92874	--	--	Cellular Component: membrane (GO:0016020);;	--	--	[R]	General function prediction only	MIR domain	Stromal cell-derived factor 2-like protein OS=Arabidopsis thaliana OX=3702 GN=SDF2 PE=1 SV=1	O	Posttranslational modification, protein turnover, chaperones	stromal cell-derived factor 2-like protein [Aegilops tauschii subsp. tauschii]
TraesCS4D02G282400	0.49587	2.51964	1.46321	--	--	--	--	--	--	--	Late embryogenesis abundant protein	--	S	Function unknown	embryonic protein DC-8-like [Aegilops tauschii subsp. tauschii]
TraesCS3B02G426200	0.114776	1.34301	0.510998	[IQ]	Lipid transport and metabolism;; Secondary metabolites biosynthesis, transport and catabolism	Molecular Function: catalytic activity (GO:0003824);;	K01904|2.3e-259|bdi:100846491|K01904 4-coumarate--CoA ligase [EC:6.2.1.12] | (RefSeq) 4-coumarate--CoA ligase-like 5	Ubiquinone and other terpenoid-quinone biosynthesis (ko00130);; Phenylpropanoid biosynthesis (ko00940)	[I]	Lipid transport and metabolism	AMP-binding enzyme	4-coumarate--CoA ligase-like 5 OS=Oryza sativa subsp. japonica OX=39947 GN=4CLL5 PE=2 SV=1	IQ	Lipid transport and metabolism;; Secondary metabolites biosynthesis, transport and catabolism	unnamed protein product [Triticum turgidum subsp. durum]
TraesCS1D02G010300	0.336365	2.92877	0.862358	--	--	Cellular Component: integral component of membrane (GO:0016021);;	K10664|9.6e-15|cqi:110706648|K10664 E3 ubiquitin-protein ligase ATL6/9/15/31/42/55 [EC:2.3.2.27] | (RefSeq) E3 ubiquitin-protein ligase ATL9-like	--	[O]	Posttranslational modification, protein turnover, chaperones	Ring finger domain	RING-H2 finger protein ATL70 OS=Arabidopsis thaliana OX=3702 GN=ATL70 PE=2 SV=1	O	Posttranslational modification, protein turnover, chaperones	RING-H2 finger protein ATL70-like [Aegilops tauschii subsp. tauschii]
TraesCS6D02G102900	0.713835	3.27339	1.74766	--	--	--	--	--	--	--	--	--	S	Function unknown	uncharacterized protein LOC109782134 [Aegilops tauschii subsp. tauschii]
TraesCS5D02G209900	0.457111	2.82814	1.16742	[P]	Inorganic ion transport and metabolism	Molecular Function: manganese ion transmembrane transporter activity (GO:0005384);; Cellular Component: integral component of membrane (GO:0016021);; Biological Process: cellular manganese ion homeostasis (GO:0030026);;	K22736|4.1e-128|ats:109778568|K22736 vacuolar iron transporter family protein | (RefSeq) LOC109778568; vacuolar iron transporter 1.2	--	[S]	Function unknown	VIT family	Vacuolar iron transporter 2 OS=Oryza sativa subsp. japonica OX=39947 GN=VIT2 PE=2 SV=2	S	Function unknown	vacuolar iron transporter 1.2 [Aegilops tauschii subsp. tauschii]
TraesCS1A02G337400	0.428352	2.43397	1.52897	--	--	Molecular Function: UDP-glycosyltransferase activity (GO:0008194);;	K22845|2.4e-87|sind:105160418|K22845 phlorizin synthase [EC:2.4.1.357] | (RefSeq) UDP-glycosyltransferase 88B1-like	Flavonoid biosynthesis (ko00941)	[GC]	Carbohydrate transport and metabolism;; Energy production and conversion	UDP-glucoronosyl and UDP-glucosyl transferase	UDP-glycosyltransferase 88B1 OS=Stevia rebaudiana OX=55670 GN=UGT88B1 PE=2 SV=1	S	Function unknown	unnamed protein product [Triticum turgidum subsp. durum]
TraesCS1A02G078100	0.155271	1.52927	0.567921	--	--	Molecular Function: peroxidase activity (GO:0004601);; Cellular Component: extracellular region (GO:0005576);; Biological Process: response to oxidative stress (GO:0006979);; Molecular Function: heme binding (GO:0020037);; Biological Process: hydrogen peroxide catabolic process (GO:0042744);; Molecular Function: metal ion binding (GO:0046872);;	K00430|2.9e-172|ats:109764640|K00430 peroxidase [EC:1.11.1.7] | (RefSeq) LOC109764640; peroxidase 5-like	Phenylpropanoid biosynthesis (ko00940)	--	--	Peroxidase	Peroxidase 5 OS=Vitis vinifera OX=29760 GN=GSVIVT00037159001 PE=1 SV=2	S	Function unknown	peroxidase 5-like [Aegilops tauschii subsp. tauschii]
TraesCS7B02G404300	0.597164	2.92799	1.17114	[G]	Carbohydrate transport and metabolism	Molecular Function: UDP-glycosyltransferase activity (GO:0008194);;	K13227|2.3e-148|obr:102699351|K13227 UDP-glucosyltransferase BX8/BX9 [EC:2.4.1.202] | (RefSeq) DIMBOA UDP-glucosyltransferase BX8-like	Benzoxazinoid biosynthesis (ko00402)	[GC]	Carbohydrate transport and metabolism;; Energy production and conversion	UDP-glucoronosyl and UDP-glucosyl transferase	DIMBOA UDP-glucosyltransferase BX8 OS=Zea mays OX=4577 GN=Bx8 PE=1 SV=1	S	Function unknown	unnamed protein product [Triticum turgidum subsp. durum]
TraesCS1D02G276600	1.62691	5.93772	2.76803	[QV]	Secondary metabolites biosynthesis, transport and catabolism;; Defense mechanisms	Molecular Function: iron ion binding (GO:0005506);; Cellular Component: integral component of membrane (GO:0016021);; Molecular Function: oxidoreductase activity, acting on paired donors, with incorporation or reduction of molecular oxygen (GO:0016705);; Molecular Function: heme binding (GO:0020037);;	K20624|1.4e-303|ats:109770723|K20624 12-hydroxyjasmonoyl-L-amino acid 12-hydroxylase / fatty acid hydroxylase [EC:1.14.14.49] | (RefSeq) LOC109770723; cytochrome P450 94C1-like	--	[QI]	Secondary metabolites biosynthesis, transport and catabolism;; Lipid transport and metabolism	Cytochrome P450	Cytochrome P450 94C1 OS=Arabidopsis thaliana OX=3702 GN=CYP94C1 PE=1 SV=1	Q	Secondary metabolites biosynthesis, transport and catabolism	cytochrome P450 94C1-like [Aegilops tauschii subsp. tauschii]
TraesCS1A02G084500	0.548191	2.16527	1.94204	[G]	Carbohydrate transport and metabolism	Molecular Function: catalytic activity (GO:0003824);;	--	--	--	--	Histidine phosphatase superfamily (branch 1)	Phosphoglycerate mutase-like protein AT74 OS=Arabidopsis thaliana OX=3702 GN=At3g05170 PE=2 SV=1	T	Signal transduction mechanisms	phosphoglycerate mutase-like protein AT74H [Aegilops tauschii subsp. tauschii]
Ta_newGene_24220	0.908754	4.57337	1.32626	--	--	Cellular Component: P-body (GO:0000932);; Biological Process: nuclear-transcribed mRNA catabolic process (GO:0000956);; Molecular Function: molecular_function (GO:0003674);; Molecular Function: nucleic acid binding (GO:0003676);; Molecular Function: RNA binding (GO:0003723);; Molecular Function: mRNA binding (GO:0003729);; Molecular Function: binding (GO:0005488);; Molecular Function: protein bin…	K18749|3.6e-119|ats:109777875|K18749 protein LSM14 | (RefSeq) LOC109777875; protein decapping 5	--	--	--	--	--	U	Intracellular trafficking, secretion, and vesicular transport	unnamed protein product [Triticum turgidum subsp. durum]
TraesCS6B02G135100	0.795641	3.53727	1.04587	[N]	Cell motility	Cellular Component: integral component of membrane (GO:0016021);;	K13680|2.6e-297|ats:109733037|K13680 beta-mannan synthase [EC:2.4.1.32] | (RefSeq) LOC109733037; probable mannan synthase 4	--	--	--	Glycosyl transferase family group 2	Probable glucomannan 4-beta-mannosyltransferase 2 OS=Oryza sativa subsp. japonica OX=39947 GN=CSLA2 PE=2 SV=2	M	Cell wall/membrane/envelope biogenesis	unnamed protein product [Triticum turgidum subsp. durum]
TraesCS1D02G059200	0.16337	1.29999	0.437397	--	--	Molecular Function: DNA binding (GO:0003677);; Molecular Function: transcription factor activity, sequence-specific DNA binding (GO:0003700);; Cellular Component: nucleus (GO:0005634);;	K09284|4.6e-219|ats:109755676|K09284 AP2-like factor, euAP2 lineage | (RefSeq) LOC109755676; floral homeotic protein APETALA 2-like isoform X1	--	--	--	AP2 domain	APETALA2-like protein 1 OS=Oryza sativa subsp. japonica OX=39947 GN=AP2-1 PE=1 SV=1	K	Transcription	ethylene-responsive transcription factor RAP2-7-like isoform X2 [Aegilops tauschii subsp. tauschii]
TraesCS4B02G261600	0.520533	3.12909	1.24345	--	--	Cellular Component: nucleus (GO:0005634);; Biological Process: regulation of transcription, DNA-templated (GO:0006355);; Molecular Function: sequence-specific DNA binding (GO:0043565);;	K09338|6.1e-81|ats:109743325|K09338 homeobox-leucine zipper protein | (RefSeq) LOC109743325; homeobox-leucine zipper protein HOX12-like	--	[K]	Transcription	Homeodomain	Homeobox-leucine zipper protein HOX12 OS=Oryza sativa subsp. japonica OX=39947 GN=HOX12 PE=2 SV=1	K	Transcription	unnamed protein product [Triticum turgidum subsp. durum]
TraesCS7D02G206100	0	1.51484	0.507435	--	--	Molecular Function: calcium ion binding (GO:0005509);;	K17991|1.8e-119|ats:109763678|K17991 peroxygenase [EC:1.11.2.3] | (RefSeq) LOC109763678; probable peroxygenase 4	Cutin, suberine and wax biosynthesis (ko00073)	--	--	Caleosin related protein	Probable peroxygenase 4 OS=Arabidopsis thaliana OX=3702 GN=PXG4 PE=1 SV=1	S	Function unknown	probable peroxygenase 4 [Aegilops tauschii subsp. tauschii]
TraesCS3B02G340000	1.30759	4.86981	3.73502	[E]	Amino acid transport and metabolism	Cellular Component: cytoplasm (GO:0005737);; Biological Process: cellular amino acid metabolic process (GO:0006520);; Molecular Function: carboxy-lyase activity (GO:0016831);; Molecular Function: pyridoxal phosphate binding (GO:0030170);;	K01593|6.9e-165|mus:103990339|K01593 aromatic-L-amino-acid/L-tryptophan decarboxylase [EC:4.1.1.28 4.1.1.105] | (RefSeq) tyrosine/DOPA decarboxylase 2-like	Tyrosine metabolism (ko00350);; Phenylalanine metabolism (ko00360);; Tryptophan metabolism (ko00380);; Isoquinoline alkaloid biosynthesis (ko00950);; Betalain biosynthesis (ko00965)	[E]	Amino acid transport and metabolism	Pyridoxal-dependent decarboxylase conserved domain	Tyrosine decarboxylase OS=Oryza sativa subsp. japonica OX=39947 GN=TYDC PE=1 SV=1	E	Amino acid transport and metabolism	tyrosine decarboxylase 1-like [Aegilops tauschii subsp. tauschii]
TraesCS1B02G198700	1.17035	4.31509	1.96325	[MDT]	Cell wall/membrane/envelope biogenesis;; Cell cycle control, cell division, chromosome partitioning;; Signal transduction mechanisms	Molecular Function: ATP binding (GO:0005524);; Cellular Component: integral component of membrane (GO:0016021);;	K08900|1.4e-119|egr:104424536|K08900 mitochondrial chaperone BCS1 | (RefSeq) AAA-ATPase At2g46620	--	[O]	Posttranslational modification, protein turnover, chaperones	ATPase family associated with various cellular activities (AAA)	AAA-ATPase At2g46620 OS=Arabidopsis thaliana OX=3702 GN=At2g46620 PE=2 SV=1	O	Posttranslational modification, protein turnover, chaperones	AAA-ATPase At2g46620 [Aegilops tauschii subsp. tauschii]
TraesCS7B02G175800	1.28847	5.09889	3.09062	[T]	Signal transduction mechanisms	Molecular Function: hydrolase activity (GO:0016787);;	K01517|3.0e-195|ats:109782101|K01517 manganese-dependent ADP-ribose/CDP-alcohol diphosphatase [EC:3.6.1.13 3.6.1.16 3.6.1.53] | (RefSeq) LOC109782101; manganese-dependent ADP-ribose/CDP-alcohol diphosphatase-like	Purine metabolism (ko00230);; Glycerophospholipid metabolism (ko00564)	--	--	Calcineurin-like phosphoesterase	Manganese-dependent ADP-ribose/CDP-alcohol diphosphatase OS=Oryza sativa subsp. japonica OX=39947 GN=Os07g0688000 PE=2 SV=1	S	Function unknown	unnamed protein product [Triticum turgidum subsp. durum]
TraesCS3B02G364700	1.13148	4.14187	1.76046	--	--	Molecular Function: protein binding (GO:0005515);;	K01640|8.4e-06|thj:104800457|K01640 hydroxymethylglutaryl-CoA lyase [EC:4.1.3.4] | (RefSeq) LOW QUALITY PROTEIN: hydroxymethylglutaryl-CoA lyase, mitochondrial	Synthesis and degradation of ketone bodies (ko00072);; Valine, leucine and isoleucine degradation (ko00280);; Butanoate metabolism (ko00650);; Peroxisome (ko04146)	--	--	F-box domain	F-box protein At2g41170 OS=Arabidopsis thaliana OX=3702 GN=At2g41170 PE=2 SV=1	S	Function unknown	unnamed protein product [Triticum turgidum subsp. durum]
TraesCS2A02G130200	1.86015	6.83635	6.6476	[C]	Energy production and conversion	Molecular Function: hydrolase activity (GO:0016787);;	K01097|1.5e-12|atr:18432282|K01097 N-acylneuraminate-9-phosphatase [EC:3.1.3.29] | (RefSeq) N-acylneuraminate-9-phosphatase isoform X1	Amino sugar and nucleotide sugar metabolism (ko00520)	[R]	General function prediction only	Haloacid dehalogenase-like hydrolase	--	S	Function unknown	haloacid dehalogenase-like hydrolase domain-containing protein 3 isoform X3 [Aegilops tauschii subsp. tauschii]
TraesCS2B02G197000	0.45196	2.35991	1.01908	[T]	Signal transduction mechanisms	Molecular Function: protein kinase activity (GO:0004672);; Molecular Function: ATP binding (GO:0005524);;	K00924|1.2e-88|bna:106414264|K00924 kinase [EC:2.7.1.-] | (RefSeq) probable serine/threonine-protein kinase PBL1 isoform X1	--	[T]	Signal transduction mechanisms	Protein tyrosine and serine/threonine kinase	Serine/threonine-protein kinase RIPK OS=Arabidopsis thaliana OX=3702 GN=RIPK PE=1 SV=1	T	Signal transduction mechanisms	unnamed protein product [Triticum turgidum subsp. durum]
TraesCS3A02G047500	0.810241	3.23918	0.901228	[DPM]	Cell cycle control, cell division, chromosome partitioning;; Inorganic ion transport and metabolism;; Cell wall/membrane/envelope biogenesis	Molecular Function: copper ion binding (GO:0005507);; Molecular Function: oxidoreductase activity (GO:0016491);;	K06324|1.0e-76|zju:107409543|K06324 spore coat protein A, manganese oxidase [EC:1.16.3.3] | (RefSeq) uncharacterized protein LOC107409543	--	--	--	Multicopper oxidase	Multicopper oxidase LPR1 homolog 2 OS=Oryza sativa subsp. japonica OX=39947 GN=LPR2 PE=2 SV=1	Q	Secondary metabolites biosynthesis, transport and catabolism	unnamed protein product [Triticum turgidum subsp. durum]
TraesCS1B02G349900	0.395549	2.30923	0.733059	[G]	Carbohydrate transport and metabolism	Molecular Function: UDP-glycosyltransferase activity (GO:0008194);;	K22845|1.3e-88|oeu:111405622|K22845 phlorizin synthase [EC:2.4.1.357] | (RefSeq) UDP-glycosyltransferase 88B1-like	Flavonoid biosynthesis (ko00941)	[GC]	Carbohydrate transport and metabolism;; Energy production and conversion	UDP-glucoronosyl and UDP-glucosyl transferase	UDP-glycosyltransferase 71K1 OS=Malus domestica OX=3750 GN=UGT71K1 PE=1 SV=1	S	Function unknown	UDP-glycosyltransferase 88B1-like [Aegilops tauschii subsp. tauschii]
TraesCS3D02G110200	1.4146	5.22188	2.31248	--	--	Cellular Component: nucleus (GO:0005634);; Biological Process: regulation of transcription, DNA-templated (GO:0006355);; Biological Process: auxin-activated signaling pathway (GO:0009734);;	K14484|2.0e-116|ats:109759189|K14484 auxin-responsive protein IAA | (RefSeq) LOC109759189; auxin-responsive protein IAA2-like	Plant hormone signal transduction (ko04075)	--	--	AUX/IAA family	Auxin-responsive protein IAA2 OS=Oryza sativa subsp. japonica OX=39947 GN=IAA2 PE=2 SV=1	K	Transcription	auxin-responsive protein IAA2-like [Aegilops tauschii subsp. tauschii]
TraesCS5D02G148500	0.469337	3.66493	1.47079	--	--	Molecular Function: protein binding (GO:0005515);;	K00799|7.0e-110|ats:109733345|K00799 glutathione S-transferase [EC:2.5.1.18] | (RefSeq) LOC109733345; glutathione transferase GST 23-like isoform X1	Glutathione metabolism (ko00480)	[O]	Posttranslational modification, protein turnover, chaperones	Glutathione S-transferase, N-terminal domain	Glutathione transferase GST 23 OS=Zea mays OX=4577 PE=2 SV=1	O	Posttranslational modification, protein turnover, chaperones	glutathione transferase GST 23-like isoform X2 [Aegilops tauschii subsp. tauschii]
TraesCS2D02G035200	0.822954	3.44082	2.99507	--	--	Molecular Function: transferase activity, transferring acyl groups other than amino-acyl groups (GO:0016747);;	K19747|2.7e-49|sbi:8057553|K19747 BAHD acyltransferase [EC:2.3.1.-] | (RefSeq) BAHD acyltransferase DCR	--	--	--	Transferase family	Uncharacterized acetyltransferase At3g50280 OS=Arabidopsis thaliana OX=3702 GN=At3g50280 PE=3 SV=1	S	Function unknown	uncharacterized acetyltransferase At3g50280-like [Aegilops tauschii subsp. tauschii]
TraesCS5D02G159900	0.710778	2.59341	0.938609	--	--	Biological Process: biological_process (GO:0008150);; Biological Process: response to endogenous stimulus (GO:0009719);; Biological Process: response to hormone (GO:0009725);; Biological Process: response to organic substance (GO:0010033);; Biological Process: response to organic cyclic compound (GO:0014070);; Biological Process: response to lipid (GO:0033993);; Biological Process: response to ch…	K12829|3.5e-09|aof:109847355|K12829 splicing factor 3B subunit 2 | (RefSeq) splicing factor 3B subunit 2-like	Spliceosome (ko03040)	[O]	Posttranslational modification, protein turnover, chaperones	AAA domain (Cdc48 subfamily)	Protein DWARF 53 OS=Oryza sativa subsp. japonica OX=39947 GN=D53 PE=1 SV=1	O	Posttranslational modification, protein turnover, chaperones	protein DWARF 53-like [Aegilops tauschii subsp. tauschii]
TraesCS4B02G053600	0.898685	3.26077	2.00489	[S]	Function unknown	Molecular Function: ATP binding (GO:0005524);;	K19001|0.0e+00|ats:109735401|K19001 ATP-dependent DNA helicase | (RefSeq) LOC109735401; ATP-dependent DNA helicase DDM1-like	--	[K]	Transcription	SNF2 family N-terminal domain	ATP-dependent DNA helicase DDM1 OS=Arabidopsis thaliana OX=3702 GN=DDM1 PE=1 SV=1	L	Replication, recombination and repair	ATP-dependent DNA helicase DDM1-like [Aegilops tauschii subsp. tauschii]
TraesCS5B02G375700	2.1259	8.30537	5.57486	--	--	--	K17782|9.7e-22|aof:109850833|K17782 mitochondrial intermembrane space import and assembly protein 40 | (RefSeq) uncharacterized protein LOC109850833	--	--	--	GCK domain	--	S	Function unknown	hypothetical protein TRIUR3_20331 [Triticum urartu]
TraesCS2A02G405800	0.365054	2.5111	0.919757	--	--	--	--	--	--	--	Arabidopsis protein of unknown function	--	S	Function unknown	uncharacterized protein LOC109769399 [Aegilops tauschii subsp. tauschii]
TraesCS6B02G206300	0.095023	1.72614	0.617785	--	--	Cellular Component: ubiquitin ligase complex (GO:0000151);; Molecular Function: molecular_function (GO:0003674);; Molecular Function: binding (GO:0005488);; Molecular Function: protein binding (GO:0005515);; Cellular Component: cellular_component (GO:0005575);; Cellular Component: intracellular (GO:0005622);; Cellular Component: cell (GO:0005623);; Cellular Component: cytoplasm (GO:0005737);; Cel…	--	--	[R]	General function prediction only	Kelch motif	F-box/kelch-repeat protein At1g80440 OS=Arabidopsis thaliana OX=3702 GN=At1g80440 PE=2 SV=1	S	Function unknown	F-box/kelch-repeat protein At1g80440 [Oryza sativa Japonica Group]
TraesCS4B02G186100	1.58669	6.54126	4.06501	--	--	--	--	--	--	--	Protein of unknown function (DUF1645)	--	S	Function unknown	serine/arginine repetitive matrix protein 2-like [Aegilops tauschii subsp. tauschii]
TraesCSU02G136100	0.618129	2.51769	0.795167	[T]	Signal transduction mechanisms	Molecular Function: protein kinase activity (GO:0004672);; Molecular Function: ATP binding (GO:0005524);; Cellular Component: integral component of membrane (GO:0016021);;	K01180|2.1e-50|cmax:111487562|K01180 endo-1,3(4)-beta-glucanase [EC:3.2.1.6] | (RefSeq) uncharacterized protein LOC111487562	--	--	--	Protein kinase domain	G-type lectin S-receptor-like serine/threonine-protein kinase At5g35370 OS=Arabidopsis thaliana OX=3702 GN=At5g35370 PE=2 SV=2	T	Signal transduction mechanisms	unnamed protein product [Triticum turgidum subsp. durum]
TraesCS1B02G014300	1.56366	6.02465	2.49196	--	--	Molecular Function: transferase activity, transferring acyl groups other than amino-acyl groups (GO:0016747);;	K15400|1.1e-25|lsv:111883887|K15400 omega-hydroxypalmitate O-feruloyl transferase [EC:2.3.1.188] | (RefSeq) omega-hydroxypalmitate O-feruloyl transferase	Cutin, suberine and wax biosynthesis (ko00073)	--	--	Transferase family	--	S	Function unknown	unnamed protein product [Triticum turgidum subsp. durum]
TraesCS2B02G175700	0.100344	1.10934	0.447517	--	--	Molecular Function: zinc ion binding (GO:0008270);;	K23541|1.2e-109|pda:103710599|K23541 Ca2+/H+ antiporter, TMEM165/GDT1 family | (RefSeq) pentatricopeptide repeat-containing protein At5g04780, mitochondrial-like	--	[R]	General function prediction only	PPR repeat	Pentatricopeptide repeat-containing protein ELI1, chloroplastic OS=Arabidopsis thaliana OX=3702 GN=ELI1 PE=3 SV=1	S	Function unknown	pentatricopeptide repeat-containing protein At5g48910-like [Aegilops tauschii subsp. tauschii]
TraesCS5B02G128200	0.402436	2.35346	1.16168	[S]	Function unknown	--	K15015|4.0e-18|aip:107609646|K15015 solute carrier family 32 (vesicular inhibitory amino acid transporter) | (RefSeq) uncharacterized protein LOC107609646 isoform X1	--	--	--	--	IQ domain-containing protein IQM3 OS=Arabidopsis thaliana OX=3702 GN=IQM3 PE=2 SV=1	S	Function unknown	IQ domain-containing protein IQM3-like [Aegilops tauschii subsp. tauschii]
TraesCS2A02G275600	0.414477	2.19072	0.656187	--	--	Biological Process: regulation of transcription, DNA-templated (GO:0006355);; Molecular Function: protein dimerization activity (GO:0046983);;	K18878|5.0e-30|cann:107866053|K18878 BHLH transcription factor Upa20 | (RefSeq) Upa20; transcription factor bHLH137-like	Plant-pathogen interaction (ko04626)	--	--	Helix-loop-helix DNA-binding domain	Transcription factor bHLH62 OS=Arabidopsis thaliana OX=3702 GN=BHLH62 PE=2 SV=1	S	Function unknown	unnamed protein product [Triticum turgidum subsp. durum]
TraesCS4A02G183600	0.25355	1.99796	0.78437	[QV]	Secondary metabolites biosynthesis, transport and catabolism;; Defense mechanisms	Molecular Function: iron ion binding (GO:0005506);; Cellular Component: integral component of membrane (GO:0016021);; Molecular Function: oxidoreductase activity, acting on paired donors, with incorporation or reduction of molecular oxygen (GO:0016705);; Molecular Function: heme binding (GO:0020037);;	K20624|3.1e-287|ats:109753555|K20624 12-hydroxyjasmonoyl-L-amino acid 12-hydroxylase / fatty acid hydroxylase [EC:1.14.14.49] | (RefSeq) LOC109753555; cytochrome P450 94C1-like	--	[QI]	Secondary metabolites biosynthesis, transport and catabolism;; Lipid transport and metabolism	Cytochrome P450	Cytochrome P450 94C1 OS=Arabidopsis thaliana OX=3702 GN=CYP94C1 PE=1 SV=1	Q	Secondary metabolites biosynthesis, transport and catabolism	cytochrome P450 94C1-like [Hordeum vulgare]
TraesCS4A02G462200	0.52468	2.78631	0.833119	--	--	--	K05849|2.0e-26|tcc:18613571|K05849 solute carrier family 8 (sodium/calcium exchanger) | (RefSeq) uncharacterized LOC18613571	--	[R]	General function prediction only	PPR repeat	Putative pentatricopeptide repeat-containing protein At3g49142 OS=Arabidopsis thaliana OX=3702 GN=PCMP-H77 PE=3 SV=1	S	Function unknown	unnamed protein product [Triticum turgidum subsp. durum]
TraesCS7A02G328600	2.64684	9.77643	4.86969	--	--	Molecular Function: mRNA binding (GO:0003729);; Cellular Component: mRNA cleavage factor complex (GO:0005849);; Biological Process: mRNA polyadenylation (GO:0006378);;	K14397|1.0e-114|ats:109740607|K14397 cleavage and polyadenylation specificity factor subunit 5 | (RefSeq) LOC109740607; pre-mRNA cleavage factor Im 25 kDa subunit 1-like	mRNA surveillance pathway (ko03015)	[A]	RNA processing and modification	Nucleotide hydrolase	Pre-mRNA cleavage factor Im 25 kDa subunit 1 OS=Arabidopsis thaliana OX=3702 GN=CFIS1 PE=1 SV=1	A	RNA processing and modification	unnamed protein product [Triticum turgidum subsp. durum]
TraesCS4B02G200200	0.23838	3.64786	1.04309	--	--	Molecular Function: DNA binding (GO:0003677);; Molecular Function: transcription factor activity, sequence-specific DNA binding (GO:0003700);; Cellular Component: nucleus (GO:0005634);;	K09286|1.2e-61|ats:109766737|K09286 EREBP-like factor | (RefSeq) LOC109766737; ethylene-responsive transcription factor 5-like	--	--	--	AP2 domain	Ethylene-responsive transcription factor ERF109 OS=Arabidopsis thaliana OX=3702 GN=ERF109 PE=1 SV=1	--	--	putative AP2 protein [Hordeum vulgare]
TraesCS3D02G127100	1.07007	4.24901	2.03451	[G]	Carbohydrate transport and metabolism	Molecular Function: UDP-glycosyltransferase activity (GO:0008194);;	K13496|2.5e-300|ats:109766228|K13496 UDP-glucosyltransferase 73C [EC:2.4.1.-] | (RefSeq) LOC109766228; UDP-glycosyltransferase 73C5-like	Zeatin biosynthesis (ko00908)	[GC]	Carbohydrate transport and metabolism;; Energy production and conversion	UDP-glucoronosyl and UDP-glucosyl transferase	UDP-glycosyltransferase 73C5 OS=Arabidopsis thaliana OX=3702 GN=UGT73C5 PE=2 SV=1	S	Function unknown	UDP-glycosyltransferase 73C5-like [Aegilops tauschii subsp. tauschii]
TraesCS3A02G313000	0.994743	4.60003	2.77656	--	--	Molecular Function: nucleic acid binding (GO:0003676);; Cellular Component: nuclear pore (GO:0005643);; Biological Process: protein transport (GO:0015031);; Molecular Function: structural constituent of nuclear pore (GO:0017056);; Cellular Component: nuclear membrane (GO:0031965);; Biological Process: mRNA transport (GO:0051028);;	K14313|2.7e-124|bdi:100842837|K14313 nuclear pore complex protein Nup53 | (RefSeq) nuclear pore complex protein NUP35	RNA transport (ko03013)	[D]	Cell cycle control, cell division, chromosome partitioning	Nup53/35/40-type RNA recognition motif	Nuclear pore complex protein NUP35 OS=Arabidopsis thaliana OX=3702 GN=NUP35 PE=1 SV=1	U	Intracellular trafficking, secretion, and vesicular transport	nuclear pore complex protein NUP35 [Brachypodium distachyon]
TraesCS1D02G360600	0.285826	1.53213	0.502639	[O]	Posttranslational modification, protein turnover, chaperones	Molecular Function: protein serine/threonine kinase activity (GO:0004674);; Molecular Function: ATP binding (GO:0005524);; Cellular Component: integral component of membrane (GO:0016021);; Biological Process: recognition of pollen (GO:0048544);;	K00924|1.3e-53|eus:EUTSA_v10010443mg|K00924 kinase [EC:2.7.1.-] | (RefSeq) hypothetical protein	--	--	--	Protein kinase domain	Putative receptor protein kinase ZmPK1 OS=Zea mays OX=4577 GN=PK1 PE=2 SV=2	T	Signal transduction mechanisms	putative receptor protein kinase ZmPK1 [Aegilops tauschii subsp. tauschii]
TraesCS7A02G089700	0.771004	3.75098	1.96404	--	--	Molecular Function: peroxidase activity (GO:0004601);; Cellular Component: extracellular region (GO:0005576);; Biological Process: response to oxidative stress (GO:0006979);; Molecular Function: heme binding (GO:0020037);; Biological Process: hydrogen peroxide catabolic process (GO:0042744);; Molecular Function: metal ion binding (GO:0046872);;	K00430|4.1e-190|ats:109755856|K00430 peroxidase [EC:1.11.1.7] | (RefSeq) LOC109755856; peroxidase 1-like	Phenylpropanoid biosynthesis (ko00940)	--	--	Peroxidase	Peroxidase 1 OS=Zea mays OX=4577 GN=PER1 PE=1 SV=1	P	Inorganic ion transport and metabolism	peroxidase 1-like [Aegilops tauschii subsp. tauschii]
TraesCS3A02G496400	0.799203	3.20248	1.01623	[N]	Cell motility	Cellular Component: integral component of membrane (GO:0016021);;	K13680|1.4e-309|ats:109762679|K13680 beta-mannan synthase [EC:2.4.1.32] | (RefSeq) LOC109762679; probable mannan synthase 11	--	--	--	Glycosyltransferase like family 2	Probable glucomannan 4-beta-mannosyltransferase 11 OS=Oryza sativa subsp. japonica OX=39947 GN=CSLA11 PE=2 SV=1	M	Cell wall/membrane/envelope biogenesis	putative mannan synthase 11 [Hordeum vulgare]
Ta_newGene_4509	1.03721	3.85805	2.75429	--	--	Molecular Function: protein binding (GO:0005515);;	--	--	--	--	Kelch motif	--	S	Function unknown	unknown [Zea mays]
TraesCS2A02G567400	2.94883	11.268	4.86276	--	--	--	--	--	--	--	--	--	S	Function unknown	unnamed protein product [Triticum turgidum subsp. durum]
TraesCS1A02G281000	1.79806	6.94918	5.39091	--	--	--	--	--	--	--	--	--	S	Function unknown	unnamed protein product [Triticum turgidum subsp. durum]
TraesCS3A02G244700	1.46578	5.67065	3.76222	--	--	Molecular Function: carbon-sulfur lyase activity (GO:0016846);;	K14548|3.4e-107|mesc:110609029|K14548 U3 small nucleolar RNA-associated protein 4 | (RefSeq) LOW QUALITY PROTEIN: U3 small nucleolar RNA-associated protein 4 homolog	Ribosome biogenesis in eukaryotes (ko03008)	--	--	Allinase	Tryptophan aminotransferase-related protein 3 OS=Arabidopsis thaliana OX=3702 GN=TAR3 PE=3 SV=1	S	Function unknown	unnamed protein product [Triticum turgidum subsp. durum]
Ta_newGene_14817	0.403745	2.00181	0.726822	--	--	--	--	--	--	--	--	--	--	--	--
TraesCS3B02G579700	0.759335	4.17153	2.9213	--	--	Cellular Component: integral component of membrane (GO:0016021);; Biological Process: vesicle-mediated transport (GO:0016192);;	K08516|3.4e-102|ats:109736108|K08516 synaptobrevin homolog YKT6 | (RefSeq) LOC109736108; VAMP-like protein YKT61	SNARE interactions in vesicular transport (ko04130)	[U]	Intracellular trafficking, secretion, and vesicular transport	Synaptobrevin	VAMP-like protein YKT61 OS=Arabidopsis thaliana OX=3702 GN=YKT61 PE=2 SV=1	U	Intracellular trafficking, secretion, and vesicular transport	unnamed protein product [Triticum aestivum]
TraesCS2B02G406600	0	1.31045	0.692518	--	--	Molecular Function: zinc ion binding (GO:0008270);;	--	--	--	--	B-box zinc finger	B-box zinc finger protein 20 OS=Arabidopsis thaliana OX=3702 GN=BBX20 PE=1 SV=1	S	Function unknown	unnamed protein product [Triticum turgidum subsp. durum]
TraesCS7B02G145100	0.149971	1.58378	0.477014	[G]	Carbohydrate transport and metabolism	Molecular Function: hydrolase activity, hydrolyzing O-glycosyl compounds (GO:0004553);; Biological Process: carbohydrate metabolic process (GO:0005975);;	K01188|7.3e-228|bdi:100822045|K01188 beta-glucosidase [EC:3.2.1.21] | (RefSeq) beta-glucosidase 28	Cyanoamino acid metabolism (ko00460);; Starch and sucrose metabolism (ko00500);; Phenylpropanoid biosynthesis (ko00940)	[G]	Carbohydrate transport and metabolism	Glycosyl hydrolase family 1	Beta-glucosidase 28 OS=Oryza sativa subsp. japonica OX=39947 GN=BGLU28 PE=2 SV=1	G	Carbohydrate transport and metabolism	unnamed protein product [Triticum turgidum subsp. durum]
Ta_newGene_21989	2.66994	9.92053	4.19149	--	--	Molecular Function: structural constituent of ribosome (GO:0003735);; Biological Process: translation (GO:0006412);; Cellular Component: small ribosomal subunit (GO:0015935);;	--	--	--	--	--	--	--	--	small subunit ribosomal protein S12 [Vigna unguiculata]
TraesCS4A02G264000	2.69139	10.1025	7.0611	[CO]	Energy production and conversion;; Posttranslational modification, protein turnover, chaperones	Molecular Function: copper ion binding (GO:0005507);; Cellular Component: integral component of membrane (GO:0016021);;	K02258|3.0e-120|ats:109753908|K02258 cytochrome c oxidase assembly protein subunit 11 | (RefSeq) LOC109753908; cytochrome c oxidase assembly protein COX11, mitochondrial	Oxidative phosphorylation (ko00190)	[O]	Posttranslational modification, protein turnover, chaperones	Cytochrome c oxidase assembly protein CtaG/Cox11	Cytochrome c oxidase assembly protein COX11, mitochondrial OS=Arabidopsis thaliana OX=3702 GN=COX11 PE=2 SV=1	O	Posttranslational modification, protein turnover, chaperones	Cytochrome c oxidase assembly protein ctaG [Hordeum vulgare]
TraesCS4D02G308600	0.053143	1.24221	0.458427	--	--	Biological Process: phototropism (GO:0009638);;	--	--	--	--	--	--	S	Function unknown	uncharacterized protein LOC109734540 [Aegilops tauschii subsp. tauschii]
TraesCS5D02G415400	0.14257	1.68825	0.514525	[J]	Translation, ribosomal structure and biogenesis	Molecular Function: RNA binding (GO:0003723);;	K14411|2.4e-203|ats:109741949|K14411 RNA-binding protein Musashi | (RefSeq) LOC109741949; heterogeneous nuclear ribonucleoprotein 1-like	mRNA surveillance pathway (ko03015)	[A]	RNA processing and modification	RNA recognition motif. (a.k.a. RRM, RBD, or RNP domain)	RNA-binding protein 1 OS=Arabidopsis thaliana OX=3702 GN=RBP1 PE=2 SV=1	S	Function unknown	heterogeneous nuclear ribonucleoprotein 1-like [Aegilops tauschii subsp. tauschii]
TraesCS3B02G276600	1.04455	4.59903	1.28172	--	--	Cellular Component: mitochondrial outer membrane (GO:0005741);; Molecular Function: voltage-gated anion channel activity (GO:0008308);;	K15040|3.0e-98|bdi:100821813|K15040 voltage-dependent anion channel protein 2 | (RefSeq) mitochondrial outer membrane protein porin 2	--	[P]	Inorganic ion transport and metabolism	Eukaryotic porin	Mitochondrial outer membrane protein porin 4 OS=Oryza sativa subsp. japonica OX=39947 GN=VDAC4 PE=3 SV=3	U	Intracellular trafficking, secretion, and vesicular transport	unnamed protein product [Triticum turgidum subsp. durum]
TraesCS3D02G226300	0.076608	1.51215	0.785382	--	--	Molecular Function: transcription factor activity, sequence-specific DNA binding (GO:0003700);; Cellular Component: nucleus (GO:0005634);; Molecular Function: sequence-specific DNA binding (GO:0043565);;	K12835|1.0e-31|cmax:111493042|K12835 ATP-dependent RNA helicase DDX42 [EC:3.6.4.13] | (RefSeq) DEAD-box ATP-dependent RNA helicase 24 isoform X1	Spliceosome (ko03040)	--	--	WRKY DNA -binding domain	WRKY transcription factor 71 OS=Arabidopsis thaliana OX=3702 GN=WRKY71 PE=2 SV=1	K	Transcription	probable WRKY transcription factor 71 [Aegilops tauschii subsp. tauschii]
Ta_newGene_1675	1.88522	6.08195	4.21146	--	--	--	K23222|1.8e-30|nsy:104242359|K23222 nuclease HARBI1 [EC:3.1.-.-] | (RefSeq) uncharacterized protein LOC104242359	--	[L]	Replication, recombination and repair	DDE superfamily endonuclease	--	L	Replication, recombination and repair	protein ALP1-like [Brachypodium distachyon]
TraesCS7A02G408700	0.616074	3.58422	1.19711	--	--	Cellular Component: proton-transporting two-sector ATPase complex, catalytic domain (GO:0033178);; Molecular Function: proton-transporting ATPase activity, rotational mechanism (GO:0046961);;	K02150|1.3e-115|ats:109769328|K02150 V-type H+-transporting ATPase subunit E | (RefSeq) LOC109769328; V-type proton ATPase subunit E-like	Oxidative phosphorylation (ko00190);; Phagosome (ko04145)	[C]	Energy production and conversion	ATP synthase (E/31 kDa) subunit	V-type proton ATPase subunit E OS=Citrus limon OX=2708 GN=VATE PE=2 SV=1	C	Energy production and conversion	V-type proton ATPase subunit E-like [Aegilops tauschii subsp. tauschii]
TraesCS5D02G383200	0.480032	3.23682	1.63822	--	--	--	K17782|5.7e-24|brp:103836086|K17782 mitochondrial intermembrane space import and assembly protein 40 | (RefSeq) uncharacterized protein LOC103836086	--	--	--	GCK domain	--	S	Function unknown	nuclear receptor corepressor 2-like [Aegilops tauschii subsp. tauschii]
TraesCS5B02G109500	0.658333	2.51462	1.15058	--	--	--	--	--	[YU]	Nuclear structure;; Intracellular trafficking, secretion, and vesicular transport	--	Nuclear pore complex protein NUP1 OS=Arabidopsis thaliana OX=3702 GN=NUP1 PE=1 SV=1	U	Intracellular trafficking, secretion, and vesicular transport	unnamed protein product [Triticum turgidum subsp. durum]
TraesCS2D02G459800	3.06649	11.268	3.98666	--	--	--	--	--	--	--	--	--	S	Function unknown	uncharacterized protein LOC109752973 [Aegilops tauschii subsp. tauschii]
TraesCS5A02G205300	4.56142	21.8649	6.746	--	--	--	--	--	--	--	--	--	--	--	uncharacterized protein LOC109772069 [Aegilops tauschii subsp. tauschii]
TraesCS5D02G473500	0.22166	1.86349	0.512769	--	--	Molecular Function: UDP-glycosyltransferase activity (GO:0008194);;	K22845|2.7e-270|ats:109780444|K22845 phlorizin synthase [EC:2.4.1.357] | (RefSeq) LOC109780444; anthocyanidin 5,3-O-glucosyltransferase-like	Flavonoid biosynthesis (ko00941)	[GC]	Carbohydrate transport and metabolism;; Energy production and conversion	UDP-glucoronosyl and UDP-glucosyl transferase	UDP-glycosyltransferase 88F5 OS=Malus domestica OX=3750 GN=UGT88F5 PE=2 SV=1	S	Function unknown	anthocyanidin 5,3-O-glucosyltransferase-like [Aegilops tauschii subsp. tauschii]
TraesCS5D02G155900	0.677599	2.81364	0.775991	--	--	Molecular Function: protein binding (GO:0005515);;	K10268|0.0e+00|ats:109735467|K10268 F-box and leucine-rich repeat protein 2/20 | (RefSeq) LOC109735467; F-box/LRR-repeat protein 3	--	[R]	General function prediction only	Leucine Rich repeat	F-box/LRR-repeat protein 3 OS=Arabidopsis thaliana OX=3702 GN=FBL3 PE=2 SV=1	S	Function unknown	unnamed protein product [Triticum turgidum subsp. durum]
TraesCS7B02G083400	0.847916	4.61661	1.53498	--	--	Biological Process: response to stress (GO:0006950);; Biological Process: biological_process (GO:0008150);; Biological Process: response to temperature stimulus (GO:0009266);; Biological Process: response to heat (GO:0009408);; Biological Process: response to abiotic stimulus (GO:0009628);; Biological Process: response to inorganic substance (GO:0010035);; Biological Process: response to metal io…	K13993|4.7e-104|ats:109769910|K13993 HSP20 family protein | (RefSeq) LOC109769910; 26.2 kDa heat shock protein, mitochondrial-like	Protein processing in endoplasmic reticulum (ko04141)	[O]	Posttranslational modification, protein turnover, chaperones	Hsp20/alpha crystallin family	26.2 kDa heat shock protein, mitochondrial OS=Oryza sativa subsp. japonica OX=39947 GN=HSP26.2 PE=2 SV=1	O	Posttranslational modification, protein turnover, chaperones	unnamed protein product [Triticum turgidum subsp. durum]
Ta_newGene_19772	0.110762	1.1064	0.638928	--	--	--	--	--	--	--	--	--	--	--	hypothetical protein E2562_037724 [Oryza meyeriana var. granulata]
TraesCS7B02G456600	1.85337	6.97216	3.59009	[CHR]	Energy production and conversion;; Coenzyme transport and metabolism;; General function prediction only	Molecular Function: oxidoreductase activity, acting on the CH-OH group of donors, NAD or NADP as acceptor (GO:0016616);; Molecular Function: NAD binding (GO:0051287);;	K15919|6.8e-121|obr:102700398|K15919 glyoxylate/hydroxypyruvate reductase [EC:1.1.1.79 1.1.1.81] | (RefSeq) glyoxylate/hydroxypyruvate reductase HPR3-like	Glycine, serine and threonine metabolism (ko00260);; Glyoxylate and dicarboxylate metabolism (ko00630);; Carbon metabolism (ko01200)	[C]	Energy production and conversion	D-isomer specific 2-hydroxyacid dehydrogenase, NAD binding domain	Glyoxylate/hydroxypyruvate reductase HPR3 OS=Arabidopsis thaliana OX=3702 GN=HPR3 PE=2 SV=1	C	Energy production and conversion	unnamed protein product [Triticum turgidum subsp. durum]
Ta_newGene_14434	1.80335	7.05714	3.24474	--	--	--	--	--	--	--	--	--	--	--	--
TraesCS6D02G235500	1.28504	5.58986	2.37687	--	--	Cellular Component: integral component of membrane (GO:0016021);;	K14209|6.2e-233|ats:109756404|K14209 solute carrier family 36 (proton-coupled amino acid transporter) | (RefSeq) LOC109756404; amino acid transporter ANTL1-like	--	[E]	Amino acid transport and metabolism	Transmembrane amino acid transporter protein	Amino acid transporter AVT3C OS=Arabidopsis thaliana OX=3702 GN=AVT3C PE=1 SV=1	E	Amino acid transport and metabolism	amino acid transporter ANTL1-like [Aegilops tauschii subsp. tauschii]
TraesCS4A02G016700	0.65353	4.21729	1.6665	[J]	Translation, ribosomal structure and biogenesis	Cellular Component: integral component of membrane (GO:0016021);;	--	--	--	--	Bacterial PH domain	--	S	Function unknown	unnamed protein product [Triticum turgidum subsp. durum]
Ta_newGene_1884	0	1.36049	0.866507	--	--	Molecular Function: magnesium ion binding (GO:0000287);; Molecular Function: terpene synthase activity (GO:0010333);;	K12742|2.0e-58|ats:109764078|K12742 isoprene synthase [EC:4.2.3.27] | (RefSeq) LOC109764078; alpha-terpineol synthase, chloroplastic-like	Terpenoid backbone biosynthesis (ko00900)	--	--	Terpene synthase family, metal binding domain	Tricyclene synthase TPS4, chloroplastic OS=Medicago truncatula OX=3880 GN=TPS4 PE=1 SV=1	S	Function unknown	unnamed protein product [Triticum turgidum subsp. durum]
TraesCS3B02G205100	0.983709	5.82491	1.98717	--	--	--	--	--	--	--	Late embryogenesis abundant protein	Late embryogenesis abundant protein Lea5 OS=Citrus sinensis OX=2711 GN=LEA5 PE=2 SV=1	--	--	hypothetical protein D1007_05564 [Hordeum vulgare]
TraesCS3B02G259000	0.339982	2.05164	0.601837	--	--	Molecular Function: 3-beta-hydroxy-delta5-steroid dehydrogenase activity (GO:0003854);; Biological Process: steroid biosynthetic process (GO:0006694);;	K09753|5.9e-38|ppp:112288176|K09753 cinnamoyl-CoA reductase [EC:1.2.1.44] | (RefSeq) cinnamoyl-CoA reductase 1-like isoform X1	Phenylpropanoid biosynthesis (ko00940)	[V]	Defense mechanisms	3-beta hydroxysteroid dehydrogenase/isomerase family	Cinnamoyl-CoA reductase-like SNL6 OS=Oryza sativa subsp. japonica OX=39947 GN=SNL6 PE=3 SV=1	M	Cell wall/membrane/envelope biogenesis	unnamed protein product [Triticum turgidum subsp. durum]
TraesCS2D02G551300	0.812616	4.47369	2.87483	--	--	Cellular Component: integral component of membrane (GO:0016021);;	--	--	--	--	--	--	S	Function unknown	unnamed protein product [Triticum turgidum subsp. durum]
TraesCS2B02G118900	4.42285	16.5406	15.5377	--	--	--	--	--	--	--	Ricin-type beta-trefoil lectin domain-like	Ricin B-like lectin R40G3 OS=Oryza sativa subsp. japonica OX=39947 GN=R40G3 PE=2 SV=1	S	Function unknown	stress responsive protein 1 [Triticum aestivum]
TraesCS5A02G510000	1.51014	6.63228	2.6551	--	--	Cellular Component: integral component of membrane (GO:0016021);;	--	--	--	--	--	--	S	Function unknown	unnamed protein product [Triticum turgidum subsp. durum]
Ta_newGene_14305	0.61141	2.54833	1.04851	--	--	Molecular Function: ADP binding (GO:0043531);;	K13457|7.6e-57|ats:109760587|K13457 disease resistance protein RPM1 | (RefSeq) LOC109760587; putative disease resistance RPP13-like protein 3	Plant-pathogen interaction (ko04626)	[T]	Signal transduction mechanisms	NB-ARC domain	Disease resistance protein RGA5 OS=Oryza sativa subsp. japonica OX=39947 GN=RGA5 PE=2 SV=1	S	Function unknown	unnamed protein product [Triticum turgidum subsp. durum]
TraesCS4B02G310700	0	1.38215	0.895429	--	--	Biological Process: phototropism (GO:0009638);;	--	--	--	--	--	--	S	Function unknown	unnamed protein product [Triticum turgidum subsp. durum]
TraesCS5D02G503800	0.761092	3.2656	1.24245	[EH]	Amino acid transport and metabolism;; Coenzyme transport and metabolism	Biological Process: tryptophan biosynthetic process (GO:0000162);; Molecular Function: anthranilate synthase activity (GO:0004049);;	K01657|0.0e+00|ats:109747164|K01657 anthranilate synthase component I [EC:4.1.3.27] | (RefSeq) LOC109747164; anthranilate synthase alpha subunit 1, chloroplastic-like	Phenylalanine, tyrosine and tryptophan biosynthesis (ko00400);; Biosynthesis of amino acids (ko01230)	[E]	Amino acid transport and metabolism	chorismate binding enzyme	Anthranilate synthase alpha subunit 1, chloroplastic OS=Oryza sativa subsp. indica OX=39946 GN=ASA1 PE=3 SV=1	E	Amino acid transport and metabolism	anthranilate synthase alpha subunit 1, chloroplastic-like [Aegilops tauschii subsp. tauschii]
TraesCS5D02G433100	1.10476	4.63764	3.41171	--	--	Molecular Function: DNA binding (GO:0003677);; Molecular Function: transcription factor activity, sequence-specific DNA binding (GO:0003700);; Cellular Component: nucleus (GO:0005634);;	K13434|4.4e-28|egu:105045095|K13434 pathogenesis-related genes transcriptional activator PTI6 | (RefSeq) LOW QUALITY PROTEIN: pathogenesis-related genes transcriptional activator PTI6-like	Plant-pathogen interaction (ko04626)	--	--	AP2 domain	Ethylene-responsive transcription factor CRF3 OS=Arabidopsis thaliana OX=3702 GN=CRF3 PE=1 SV=1	S	Function unknown	ethylene-responsive transcription factor CRF3-like [Aegilops tauschii subsp. tauschii]
TraesCS6B02G281500	0.891971	4.74828	1.4411	[O]	Posttranslational modification, protein turnover, chaperones	Cellular Component: mitochondrial inner membrane (GO:0005743);;	K17080|1.5e-145|ats:109780852|K17080 prohibitin 1 | (RefSeq) LOC109780852; prohibitin-3, mitochondrial-like	--	[O]	Posttranslational modification, protein turnover, chaperones	SPFH domain / Band 7 family	Prohibitin-3, mitochondrial OS=Arabidopsis thaliana OX=3702 GN=PHB3 PE=1 SV=1	O	Posttranslational modification, protein turnover, chaperones	prohibitin-3, mitochondrial-like [Aegilops tauschii subsp. tauschii]
TraesCS3B02G157000	0.89733	3.53786	1.07207	--	--	--	--	--	--	--	--	--	S	Function unknown	unnamed protein product [Triticum turgidum subsp. durum]
TraesCS7A02G372200	0.631094	3.19813	1.47766	[L]	Replication, recombination and repair	--	--	--	--	--	SOUL heme-binding protein	--	S	Function unknown	unnamed protein product [Triticum turgidum subsp. durum]
TraesCS7D02G318600	1.07853	3.96218	1.7699	[T]	Signal transduction mechanisms	Molecular Function: protein kinase activity (GO:0004672);; Molecular Function: ATP binding (GO:0005524);; Cellular Component: integral component of membrane (GO:0016021);;	K13430|1.3e-54|csat:104783579|K13430 serine/threonine-protein kinase PBS1 [EC:2.7.11.1] | (RefSeq) serine/threonine-protein kinase CDG1	Plant-pathogen interaction (ko04626)	[T]	Signal transduction mechanisms	Protein kinase domain	Serine/threonine-protein kinase-like protein CCR4 OS=Arabidopsis thaliana OX=3702 GN=CCR4 PE=1 SV=1	T	Signal transduction mechanisms	serine/threonine-protein kinase-like protein CCR4 [Aegilops tauschii subsp. tauschii]
TraesCS3D02G343300	0.040021	1.28599	0.536598	--	--	--	--	--	--	--	Protein of unknown function (DUF688)	--	S	Function unknown	uncharacterized protein LOC109746792 [Aegilops tauschii subsp. tauschii]
TraesCS1D02G266100	2.2958	10.728	2.91791	--	--	Molecular Function: serine-type endopeptidase inhibitor activity (GO:0004867);; Cellular Component: extracellular region (GO:0005576);;	--	--	--	--	--	--	--	--	uncharacterized protein LOC109755132 [Aegilops tauschii subsp. tauschii]
TraesCS6B02G198300	5.18095	19.363	14.7497	--	--	--	--	--	--	--	--	--	S	Function unknown	hypothetical protein TRIUR3_28835 [Triticum urartu]
TraesCS7D02G398300	1.83312	7.24915	2.45251	[H]	Coenzyme transport and metabolism	Molecular Function: methyltransferase activity (GO:0008168);;	K08242|6.0e-08|ats:109766957|K08242 24-methylenesterol C-methyltransferase [EC:2.1.1.143] | (RefSeq) LOC109766957; 24-methylenesterol C-methyltransferase 2-like	Steroid biosynthesis (ko00100)	--	--	Methyltransferase domain	Uncharacterized methyltransferase At2g41040, chloroplastic OS=Arabidopsis thaliana OX=3702 GN=At2g41040 PE=1 SV=1	H	Coenzyme transport and metabolism	uncharacterized methyltransferase At2g41040, chloroplastic-like [Aegilops tauschii subsp. tauschii]
TraesCS4D02G167300	1.44362	5.30938	2.13739	--	--	Cellular Component: nucleus (GO:0005634);; Molecular Function: zinc ion binding (GO:0008270);;	K12135|5.4e-10|eus:EUTSA_v10015486mg|K12135 zinc finger protein CONSTANS | (RefSeq) hypothetical protein	Circadian rhythm - plant (ko04712)	--	--	CCT motif	Zinc finger protein CONSTANS-LIKE 13 OS=Arabidopsis thaliana OX=3702 GN=COL13 PE=1 SV=1	S	Function unknown	zinc finger protein CONSTANS-LIKE 13-like [Aegilops tauschii subsp. tauschii]
TraesCS6D02G378900	0	1.38826	0.357891	--	--	--	--	--	--	--	--	--	S	Function unknown	putative pentatricopeptide repeat-containing protein [Hordeum vulgare]
Ta_newGene_14924	0.065034	1.27681	0.422	--	--	Molecular Function: nucleic acid binding (GO:0003676);; Molecular Function: zinc ion binding (GO:0008270);;	--	--	--	--	Zinc knuckle	--	--	--	uncharacterized protein LOC109783473 [Aegilops tauschii subsp. tauschii]
Ta_newGene_19081	0.663029	2.89079	1.01251	--	--	--	--	--	--	--	--	--	--	--	--
TraesCS4D02G288800	5.07573	18.9438	7.19076	--	--	--	K18167|1.8e-51|ats:109772819|K18167 succinate dehydrogenase assembly factor 1 | (RefSeq) LOC109772819; succinate dehydrogenase assembly factor 1, mitochondrial	--	[S]	Function unknown	Complex 1 protein (LYR family)	--	S	Function unknown	succinate dehydrogenase assembly factor 1, mitochondrial [Aegilops tauschii subsp. tauschii]
Ta_newGene_6571	0.05674	2.27289	0.795291	--	--	--	--	--	--	--	--	--	--	--	--
TraesCS2A02G150400	1.49496	8.02291	5.28722	[O]	Posttranslational modification, protein turnover, chaperones	--	K09519|2.7e-06|egu:105034364|K09519 DnaJ homolog subfamily B member 13 | (RefSeq) dnaJ protein homolog 1	--	[O]	Posttranslational modification, protein turnover, chaperones	DnaJ domain	--	O	Posttranslational modification, protein turnover, chaperones	Chaperone protein DnaJ [Triticum urartu]
TraesCS5D02G097300	1.26406	6.50037	2.28088	--	--	--	K03511|1.1e-53|dzi:111309021|K03511 DNA polymerase kappa [EC:2.7.7.7] | (RefSeq) DNA polymerase kappa isoform X1	--	[L]	Replication, recombination and repair	--	--	S	Function unknown	uncharacterized protein LOC109749999 [Aegilops tauschii subsp. tauschii]
TraesCS2B02G076200	0.548325	2.34284	0.9989	--	--	Biological Process: reproduction (GO:0000003);; Biological Process: developmental process involved in reproduction (GO:0003006);; Molecular Function: molecular_function (GO:0003674);; Molecular Function: nucleic acid binding (GO:0003676);; Molecular Function: RNA binding (GO:0003723);; Molecular Function: catalytic activity (GO:0003824);; Molecular Function: nuclease activity (GO:0004518);; Molec…	--	--	[R]	General function prediction only	PPR repeat family	Pentatricopeptide repeat-containing protein At1g10270 OS=Arabidopsis thaliana OX=3702 GN=GRP23 PE=1 SV=1	S	Function unknown	pentatricopeptide repeat-containing protein At1g10270-like [Aegilops tauschii subsp. tauschii]
TraesCS7D02G516100	1.14247	5.08405	2.41159	--	--	Molecular Function: aspartic-type endopeptidase activity (GO:0004190);;	K22683|1.5e-283|ats:109746103|K22683 aspartyl protease family protein [EC:3.4.23.-] | (RefSeq) LOC109746103; aspartic proteinase nepenthesin-2-like	--	[O]	Posttranslational modification, protein turnover, chaperones	Xylanase inhibitor N-terminal	Protein ASPARTIC PROTEASE IN GUARD CELL 1 OS=Arabidopsis thaliana OX=3702 GN=ASPG1 PE=1 SV=1	O	Posttranslational modification, protein turnover, chaperones	aspartic proteinase nepenthesin-2-like [Aegilops tauschii subsp. tauschii]
TraesCS4A02G193100	1.0574	5.6349	1.8307	--	--	Molecular Function: DNA binding (GO:0003677);; Molecular Function: transcription factor activity, sequence-specific DNA binding (GO:0003700);; Cellular Component: nucleus (GO:0005634);;	K13434|1.9e-26|mus:103971903|K13434 pathogenesis-related genes transcriptional activator PTI6 | (RefSeq) ethylene-responsive transcription factor ERF069-like	Plant-pathogen interaction (ko04626)	--	--	AP2 domain	Pathogenesis-related genes transcriptional activator PTI6 OS=Solanum lycopersicum OX=4081 GN=PTI6 PE=2 SV=1	K	Transcription	unnamed protein product [Triticum turgidum subsp. durum]
TraesCS4D02G288200	1.09894	4.35813	1.38463	[T]	Signal transduction mechanisms	Molecular Function: protein kinase activity (GO:0004672);; Molecular Function: ATP binding (GO:0005524);; Cellular Component: integral component of membrane (GO:0016021);; Molecular Function: carbohydrate binding (GO:0030246);;	K01176|3.0e-64|sbi:8065370|K01176 alpha-amylase [EC:3.2.1.1] | (RefSeq) alpha-amylase isozyme 2A	Starch and sucrose metabolism (ko00500)	--	--	Legume lectin domain	L-type lectin-domain containing receptor kinase IV.1 OS=Arabidopsis thaliana OX=3702 GN=LECRK41 PE=2 SV=1	T	Signal transduction mechanisms	L-type lectin-domain containing receptor kinase IV.1-like [Aegilops tauschii subsp. tauschii]
TraesCS7B02G162700	0.144587	1.1297	0.332093	--	--	Biological Process: G1/S transition of mitotic cell cycle (GO:0000082);; Cellular Component: nucleus (GO:0005634);; Biological Process: transcription, DNA-templated (GO:0006351);; Biological Process: regulation of transcription from RNA polymerase II promoter (GO:0006357);; Biological Process: regulation of cell cycle (GO:0051726);;	K04681|0.0e+00|ats:109781617|K04681 retinoblastoma-like protein 1 | (RefSeq) LOC109781617; retinoblastoma-related protein 1	--	[D]	Cell cycle control, cell division, chromosome partitioning	Retinoblastoma-associated protein A domain	Retinoblastoma-related protein 1 OS=Triticum aestivum OX=4565 GN=RBR1 PE=2 SV=1	K	Transcription	unnamed protein product [Triticum turgidum subsp. durum]
Ta_newGene_23504	0	1.11852	0.982633	--	--	--	--	--	--	--	--	--	--	--	alpha-terpineol synthase, chloroplastic-like [Aegilops tauschii subsp. tauschii]
TraesCS7D02G236800	0.623307	3.13765	1.10783	[H]	Coenzyme transport and metabolism	Biological Process: heme a biosynthetic process (GO:0006784);; Cellular Component: integral component of membrane (GO:0016021);; Molecular Function: oxidoreductase activity, acting on the CH-CH group of donors (GO:0016627);;	K02259|2.2e-263|ats:109772083|K02259 cytochrome c oxidase assembly protein subunit 15 | (RefSeq) LOC109772083; cytochrome c oxidase assembly protein COX15	Oxidative phosphorylation (ko00190);; Porphyrin and chlorophyll metabolism (ko00860)	[O]	Posttranslational modification, protein turnover, chaperones	Cytochrome oxidase assembly protein	Cytochrome c oxidase assembly protein COX15 OS=Arabidopsis thaliana OX=3702 GN=COX15 PE=2 SV=1	O	Posttranslational modification, protein turnover, chaperones	cytochrome c oxidase assembly protein COX15 [Aegilops tauschii subsp. tauschii]
TraesCS7A02G270100	1.64653	6.37666	4.07056	--	--	Molecular Function: RNA polymerase II core promoter proximal region sequence-specific DNA binding (GO:0000978);; Molecular Function: transcription factor activity, sequence-specific DNA binding (GO:0003700);; Cellular Component: nucleus (GO:0005634);; Biological Process: cellular response to heat (GO:0034605);; Cellular Component: host cell nucleus (GO:0042025);; Molecular Function: sequence-spec…	K09419|8.5e-186|ats:109783568|K09419 heat shock transcription factor, other eukaryote | (RefSeq) LOC109783568; heat stress transcription factor B-2b-like	--	[K]	Transcription	HSF-type DNA-binding	Heat stress transcription factor B-2b OS=Oryza sativa subsp. japonica OX=39947 GN=HSFB2B PE=2 SV=1	K	Transcription	heat-responsive transcription factor [Triticum aestivum]
TraesCS7D02G192100	1.94892	7.80606	5.39726	--	--	--	--	--	--	--	bHLH-MYC and R2R3-MYB transcription factors N-terminal	Protein RICE SALT SENSITIVE 3 OS=Oryza sativa subsp. japonica OX=39947 GN=RSS3 PE=1 SV=1	S	Function unknown	transcription factor MYC2 [Aegilops tauschii subsp. tauschii]
TraesCS2B02G145500	2.06717	7.61573	5.79582	[C]	Energy production and conversion	Molecular Function: oxidoreductase activity (GO:0016491);; Molecular Function: FAD binding (GO:0071949);;	K22395|3.3e-152|sita:101776174|K22395 cinnamyl-alcohol dehydrogenase [EC:1.1.1.195] | (RefSeq) inactive tetrahydrocannabinolic acid synthase	Phenylpropanoid biosynthesis (ko00940)	--	--	FAD binding domain	Berberine bridge enzyme-like Cyn d 4 OS=Cynodon dactylon OX=28909 PE=1 SV=1	C	Energy production and conversion	berberine bridge enzyme-like 18 [Aegilops tauschii subsp. tauschii]
TraesCS5D02G089400	0.078082	1.23645	0.463986	--	--	--	K16292|1.6e-14|zma:100216764|K16292 KDEL-tailed cysteine endopeptidase [EC:3.4.22.-] | (RefSeq) uncharacterized LOC100216764 precursor	--	--	--	Cathepsin propeptide inhibitor domain (I29)	--	O	Posttranslational modification, protein turnover, chaperones	uncharacterized protein LOC109765165 [Aegilops tauschii subsp. tauschii]
TraesCS6B02G052200	0.417921	2.55024	0.993227	[QV]	Secondary metabolites biosynthesis, transport and catabolism;; Defense mechanisms	Molecular Function: monooxygenase activity (GO:0004497);; Molecular Function: iron ion binding (GO:0005506);; Cellular Component: integral component of membrane (GO:0016021);; Molecular Function: oxidoreductase activity, acting on paired donors, with incorporation or reduction of molecular oxygen (GO:0016705);; Molecular Function: heme binding (GO:0020037);;	K13223|4.8e-158|ats:109757929|K13223 indole-2-monooxygenase [EC:1.14.14.153] | (RefSeq) LOC109757929; indole-2-monooxygenase-like	Benzoxazinoid biosynthesis (ko00402)	[Q]	Secondary metabolites biosynthesis, transport and catabolism	Cytochrome P450	indole-2-monooxygenase OS=Zea mays OX=4577 GN=CYP71C4 PE=1 SV=1	Q	Secondary metabolites biosynthesis, transport and catabolism	unnamed protein product [Triticum turgidum subsp. durum]
TraesCS4A02G438500	3.31772	12.2685	7.96676	[E]	Amino acid transport and metabolism	Molecular Function: folic acid binding (GO:0005542);; Molecular Function: transferase activity (GO:0016740);;	--	--	--	--	Formiminotransferase domain, N-terminal subdomain	--	E	Amino acid transport and metabolism	formimidoyltransferase-cyclodeaminase [Aegilops tauschii subsp. tauschii]
TraesCS3D02G165800	2.05714	8.82075	3.2989	--	--	--	--	--	--	--	--	--	S	Function unknown	uncharacterized protein LOC109738950 [Aegilops tauschii subsp. tauschii]
Ta_newGene_15753	0.827187	3.24647	1.51262	--	--	Biological Process: regulation of transcription, DNA-templated (GO:0006355);; Molecular Function: zinc ion binding (GO:0008270);;	K17604|9.2e-181|egu:105056694|K17604 zinc finger SWIM domain-containing protein 3 | (RefSeq) protein FAR1-RELATED SEQUENCE 5 isoform X1	--	--	--	FAR1 DNA-binding domain	Protein FAR-RED IMPAIRED RESPONSE 1 OS=Arabidopsis thaliana OX=3702 GN=FAR1 PE=1 SV=1	S	Function unknown	unnamed protein product [Triticum turgidum subsp. durum]
TraesCS7D02G361200	0.134439	1.31841	0.696154	[DPM]	Cell cycle control, cell division, chromosome partitioning;; Inorganic ion transport and metabolism;; Cell wall/membrane/envelope biogenesis	Molecular Function: copper ion binding (GO:0005507);; Cellular Component: extracellular region (GO:0005576);; Molecular Function: oxidoreductase activity (GO:0016491);;	K00423|0.0e+00|ats:109776669|K00423 L-ascorbate oxidase [EC:1.10.3.3] | (RefSeq) LOC109776669; L-ascorbate oxidase-like	Ascorbate and aldarate metabolism (ko00053)	[Q]	Secondary metabolites biosynthesis, transport and catabolism	Multicopper oxidase	L-ascorbate oxidase OS=Cucurbita maxima OX=3661 GN=AAO PE=1 SV=2	Q	Secondary metabolites biosynthesis, transport and catabolism	unnamed protein product [Triticum turgidum subsp. durum]
Ta_newGene_13502	1.0197	6.14128	1.61994	[O]	Posttranslational modification, protein turnover, chaperones	Molecular Function: protein binding (GO:0005515);;	K00799|2.8e-120|ats:109768268|K00799 glutathione S-transferase [EC:2.5.1.18] | (RefSeq) LOC109768268; glutathione S-transferase 4-like	Glutathione metabolism (ko00480)	[O]	Posttranslational modification, protein turnover, chaperones	Glutathione S-transferase, N-terminal domain	Glutathione S-transferase 4 OS=Zea mays OX=4577 GN=GST4 PE=1 SV=2	O	Posttranslational modification, protein turnover, chaperones	unnamed protein product [Triticum turgidum subsp. durum]
TraesCS2B02G344400	1.89856	8.00765	2.08433	--	--	Cellular Component: integral component of membrane (GO:0016021);;	--	--	--	--	--	--	S	Function unknown	unnamed protein product [Triticum aestivum]
Ta_newGene_14540	0.884446	3.49413	1.12703	--	--	Cellular Component: nucleus (GO:0005634);; Biological Process: regulation of transcription, DNA-templated (GO:0006355);; Molecular Function: zinc ion binding (GO:0008270);;	K17604|7.6e-182|egu:105056694|K17604 zinc finger SWIM domain-containing protein 3 | (RefSeq) protein FAR1-RELATED SEQUENCE 5 isoform X1	--	--	--	FAR1 DNA-binding domain	Protein FAR-RED IMPAIRED RESPONSE 1 OS=Arabidopsis thaliana OX=3702 GN=FAR1 PE=1 SV=1	S	Function unknown	protein FAR1-RELATED SEQUENCE 7-like isoform X1 [Aegilops tauschii subsp. tauschii]
TraesCS6D02G367400	0.03838	1.40671	0.742536	--	--	Cellular Component: plasma membrane (GO:0005886);; Biological Process: carbohydrate transport (GO:0008643);; Cellular Component: integral component of membrane (GO:0016021);;	K15382|3.2e-156|ats:109757081|K15382 solute carrier family 50 (sugar transporter) | (RefSeq) LOC109757081; bidirectional sugar transporter SWEET13-like	--	[R]	General function prediction only	Sugar efflux transporter for intercellular exchange	Bidirectional sugar transporter SWEET13 OS=Oryza sativa subsp. japonica OX=39947 GN=SWEET13 PE=2 SV=1	U	Intracellular trafficking, secretion, and vesicular transport	bidirectional sugar transporter SWEET13-like [Aegilops tauschii subsp. tauschii]
TraesCS1D02G371500	0.23144	2.17704	0.643807	--	--	Molecular Function: DNA binding (GO:0003677);; Cellular Component: nucleus (GO:0005634);;	K09422|9.3e-151|ats:109772571|K09422 transcription factor MYB, plant | (RefSeq) LOC109772571; myb-related protein Hv33-like isoform X1	--	[K]	Transcription	Myb-like DNA-binding domain	Myb-related protein Hv33 OS=Hordeum vulgare OX=4513 GN=MYB2 PE=2 SV=3	K	Transcription	myb-related protein Hv33-like isoform X3 [Aegilops tauschii subsp. tauschii]
TraesCS7D02G343700	0.189994	1.26952	0.474552	--	--	Biological Process: regulation of defense response to fungus (GO:1900150);;	--	--	--	--	Probable zinc-ribbon domain	--	S	Function unknown	protein ENHANCED DISEASE RESISTANCE 4-like [Aegilops tauschii subsp. tauschii]
TraesCS4A02G321500	1.19314	4.65101	3.09123	[G]	Carbohydrate transport and metabolism	Molecular Function: hydrolase activity, hydrolyzing O-glycosyl compounds (GO:0004553);; Biological Process: carbohydrate metabolic process (GO:0005975);;	K20848|8.1e-279|ats:109761721|K20848 fructan beta-(2,1)-fructosidase [EC:3.2.1.153] | (RefSeq) LOC109761721; beta-fructofuranosidase, insoluble isoenzyme 4-like	--	[G]	Carbohydrate transport and metabolism	Glycosyl hydrolases family 32 N-terminal domain	Beta-fructofuranosidase, insoluble isoenzyme 4 OS=Oryza sativa subsp. japonica OX=39947 GN=CIN4 PE=2 SV=1	G	Carbohydrate transport and metabolism	unnamed protein product [Triticum turgidum subsp. durum]
TraesCS7D02G120800	0	1.01197	0.523698	--	--	Molecular Function: serine-type carboxypeptidase activity (GO:0004185);;	K16296|1.9e-286|ats:109777442|K16296 serine carboxypeptidase-like clade I [EC:3.4.16.-] | (RefSeq) LOC109777442; serine carboxypeptidase-like 13	--	[OE]	Posttranslational modification, protein turnover, chaperones;; Amino acid transport and metabolism	Serine carboxypeptidase	Serine carboxypeptidase-like 18 OS=Arabidopsis thaliana OX=3702 GN=SCPL18 PE=2 SV=2	E	Amino acid transport and metabolism	serine carboxypeptidase-like 13 [Aegilops tauschii subsp. tauschii]
TraesCS4D02G008100	0	1.13627	0.888651	[Q]	Secondary metabolites biosynthesis, transport and catabolism	Biological Process: fatty acid biosynthetic process (GO:0006633);; Cellular Component: integral component of membrane (GO:0016021);; Molecular Function: transferase activity, transferring acyl groups other than amino-acyl groups (GO:0016747);;	K15397|5.5e-213|ats:109758154|K15397 3-ketoacyl-CoA synthase [EC:2.3.1.199] | (RefSeq) LOC109758154; 3-ketoacyl-CoA synthase 6-like	Fatty acid elongation (ko00062);; Plant-pathogen interaction (ko04626)	--	--	FAE1/Type III polyketide synthase-like protein	3-ketoacyl-CoA synthase 6 OS=Arabidopsis thaliana OX=3702 GN=CUT1 PE=1 SV=1	Q	Secondary metabolites biosynthesis, transport and catabolism	3-ketoacyl-CoA synthase 6 [Hordeum vulgare]
TraesCS1B02G246200	1.2824	5.90564	4.70711	--	--	--	--	--	--	--	--	--	S	Function unknown	unnamed protein product [Triticum turgidum subsp. durum]
Ta_newGene_17705	0.398683	2.74268	0.706397	--	--	--	--	--	--	--	--	--	--	--	--
TraesCS2D02G526900	2.07816	7.92251	2.67699	--	--	Molecular Function: protein binding (GO:0005515);;	K10523|5.3e-212|ats:109745532|K10523 speckle-type POZ protein | (RefSeq) LOC109745532; BTB/POZ and MATH domain-containing protein 1-like	--	[DR]	Cell cycle control, cell division, chromosome partitioning;; General function prediction only	BTB/POZ domain	BTB/POZ and MATH domain-containing protein 1 OS=Arabidopsis thaliana OX=3702 GN=BPM1 PE=1 SV=1	S	Function unknown	BTB/POZ and MATH domain-containing protein 1-like [Aegilops tauschii subsp. tauschii]
TraesCSU02G062000	1.66122	6.16696	2.04168	[Q]	Secondary metabolites biosynthesis, transport and catabolism	Molecular Function: oxidoreductase activity (GO:0016491);;	K09835|4.0e-57|ccav:112518493|K09835 prolycopene isomerase [EC:5.2.1.13] | (RefSeq) prolycopene isomerase, chloroplastic isoform X1	Carotenoid biosynthesis (ko00906)	[H]	Coenzyme transport and metabolism	Flavin containing amine oxidoreductase	Prolycopene isomerase, chloroplastic OS=Daucus carota OX=4039 GN=CRTISO PE=2 SV=1	Q	Secondary metabolites biosynthesis, transport and catabolism	unnamed protein product [Triticum turgidum subsp. durum]
Ta_newGene_2036	1.12299	4.72037	3.76294	--	--	--	--	--	--	--	--	--	S	Function unknown	uncharacterized protein LOC109747526 [Aegilops tauschii subsp. tauschii]
Ta_newGene_7191	0.092489	3.46994	0.993219	--	--	--	--	--	--	--	--	--	--	--	--
TraesCS7D02G531600	0.55133	3.77645	1.93487	[P]	Inorganic ion transport and metabolism	Biological Process: response to acid chemical (GO:0001101);; Molecular Function: molecular_function (GO:0003674);; Molecular Function: catalytic activity (GO:0003824);; Molecular Function: thiosulfate sulfurtransferase activity (GO:0004792);; Cellular Component: cellular_component (GO:0005575);; Cellular Component: intracellular (GO:0005622);; Cellular Component: cell (GO:0005623);; Cellular Comp…	K22547|3.9e-25|egu:105044061|K22547 arsenate reductase [EC:1.20.4.1] | (RefSeq) thiosulfate sulfurtransferase 18 isoform X1	--	[P]	Inorganic ion transport and metabolism	Rhodanese-like domain	Senescence-associated protein DIN1 OS=Raphanus sativus OX=3726 GN=DIN1 PE=2 SV=1	P	Inorganic ion transport and metabolism	thiosulfate sulfurtransferase 16, chloroplastic-like isoform X2 [Aegilops tauschii subsp. tauschii]
TraesCS2D02G014200	1.14245	4.8372	1.70926	[QV]	Secondary metabolites biosynthesis, transport and catabolism;; Defense mechanisms	Molecular Function: monooxygenase activity (GO:0004497);; Molecular Function: iron ion binding (GO:0005506);; Biological Process: multicellular organism development (GO:0007275);; Biological Process: brassinosteroid homeostasis (GO:0010268);; Biological Process: sterol metabolic process (GO:0016125);; Biological Process: brassinosteroid biosynthetic process (GO:0016132);; Molecular Function: oxid…	K09590|2.1e-277|ats:109777766|K09590 brassinosteroid-6-oxidase 1 [EC:1.14.-.-] | (RefSeq) LOC109777766; cytochrome P450 85A1-like	Brassinosteroid biosynthesis (ko00905)	[QI]	Secondary metabolites biosynthesis, transport and catabolism;; Lipid transport and metabolism	Cytochrome P450	Cytochrome P450 85A1 OS=Oryza sativa subsp. japonica OX=39947 GN=CYP85A1 PE=1 SV=1	Q	Secondary metabolites biosynthesis, transport and catabolism	cytochrome P450 85A1-like [Aegilops tauschii subsp. tauschii]
TraesCS1D02G098100	3.36409	13.3422	10.0143	[Q]	Secondary metabolites biosynthesis, transport and catabolism	Molecular Function: oxidoreductase activity (GO:0016491);; Molecular Function: metal ion binding (GO:0046872);;	K05933|4.1e-178|ats:109772806|K05933 aminocyclopropanecarboxylate oxidase [EC:1.14.17.4] | (RefSeq) LOC109772806; 1-aminocyclopropane-1-carboxylate oxidase-like	Cysteine and methionine metabolism (ko00270)	[QR]	Secondary metabolites biosynthesis, transport and catabolism;; General function prediction only	2OG-Fe(II) oxygenase superfamily	1-aminocyclopropane-1-carboxylate oxidase OS=Musa acuminata OX=4641 GN=MAO1B PE=3 SV=1	S	Function unknown	1-aminocyclopropane-1-carboxylate oxidase-like [Aegilops tauschii subsp. tauschii]
TraesCS6A02G105800	1.1898	5.00086	2.17803	[N]	Cell motility	Cellular Component: integral component of membrane (GO:0016021);;	K13680|1.2e-297|ats:109733037|K13680 beta-mannan synthase [EC:2.4.1.32] | (RefSeq) LOC109733037; probable mannan synthase 4	--	--	--	Glycosyl transferase family group 2	Probable glucomannan 4-beta-mannosyltransferase 2 OS=Oryza sativa subsp. japonica OX=39947 GN=CSLA2 PE=2 SV=2	M	Cell wall/membrane/envelope biogenesis	unnamed protein product [Triticum turgidum subsp. durum]
TraesCS4D02G104000	1.27409	8.60162	2.90815	--	--	Cellular Component: apoplast (GO:0048046);;	K01870|3.3e-23|csat:104723377|K01870 isoleucyl-tRNA synthetase [EC:6.1.1.5] | (RefSeq) isoleucine--tRNA ligase, chloroplastic/mitochondrial-like	Aminoacyl-tRNA biosynthesis (ko00970)	--	--	Dirigent-like protein	Dirigent protein 21 OS=Arabidopsis thaliana OX=3702 GN=DIR21 PE=3 SV=1	S	Function unknown	dirigent protein 21-like [Aegilops tauschii subsp. tauschii]
TraesCS6B02G193700	0.980902	4.64154	2.91689	[O]	Posttranslational modification, protein turnover, chaperones	Molecular Function: metalloendopeptidase activity (GO:0004222);; Molecular Function: ATP binding (GO:0005524);;	--	--	--	--	--	--	S	Function unknown	unnamed protein product [Triticum turgidum subsp. durum]
TraesCS4D02G036100	3.68656	13.7261	3.80797	--	--	Cellular Component: integral component of membrane (GO:0016021);;	K10246|5.1e-13|cme:CYME_CML178C|K10246 fatty acid elongase 3 [EC:2.3.1.199] | (RefSeq) probable long chain fatty acid elongation enzyme Elo1p	Fatty acid elongation (ko00062);; Biosynthesis of unsaturated fatty acids (ko01040);; Fatty acid metabolism (ko01212)	[I]	Lipid transport and metabolism	GNS1/SUR4 family	--	I	Lipid transport and metabolism	ELO domain-containing protein [Triticum aestivum]
TraesCS4A02G274900	1.45807	6.45562	1.70894	--	--	Cellular Component: integral component of membrane (GO:0016021);;	K10246|2.6e-13|cme:CYME_CML178C|K10246 fatty acid elongase 3 [EC:2.3.1.199] | (RefSeq) probable long chain fatty acid elongation enzyme Elo1p	Fatty acid elongation (ko00062);; Biosynthesis of unsaturated fatty acids (ko01040);; Fatty acid metabolism (ko01212)	[I]	Lipid transport and metabolism	GNS1/SUR4 family	Elongation of fatty acids protein 3-like OS=Arabidopsis thaliana OX=3702 GN=HOS3 PE=2 SV=1	I	Lipid transport and metabolism	unnamed protein product [Triticum turgidum subsp. durum]
TraesCS7A02G298400	2.02686	8.90135	3.20546	[T]	Signal transduction mechanisms	--	K01076|1.1e-195|ats:109780247|K01076 abhydrolase domain-containing protein 17 [EC:3.1.2.22] | (RefSeq) LOC109780247; protein ABHD17B-like isoform X1	--	[R]	General function prediction only	Serine aminopeptidase, S33	--	S	Function unknown	unnamed protein product [Triticum turgidum subsp. durum]
TraesCS7A02G461500	3.03931	11.0548	6.72907	[H]	Coenzyme transport and metabolism	Biological Process: isoprenoid biosynthetic process (GO:0008299);; Molecular Function: transferase activity (GO:0016740);;	K14066|9.0e-232|ats:109742431|K14066 geranyl diphosphate synthase [EC:2.5.1.1] | (RefSeq) LOC109742431; solanesyl-diphosphate synthase 1, mitochondrial isoform X1	Terpenoid backbone biosynthesis (ko00900)	[H]	Coenzyme transport and metabolism	Polyprenyl synthetase	Solanesyl-diphosphate synthase 1, mitochondrial OS=Oryza sativa subsp. japonica OX=39947 GN=SPS1 PE=1 SV=1	H	Coenzyme transport and metabolism	unnamed protein product [Triticum turgidum subsp. durum]
TraesCS2D02G279300	2.27618	8.75544	2.5412	--	--	Cellular Component: chloroplast (GO:0009507);; Molecular Function: violaxanthin de-epoxidase activity (GO:0046422);;	K09839|2.5e-251|ats:109771495|K09839 violaxanthin de-epoxidase [EC:1.23.5.1] | (RefSeq) LOC109771495; violaxanthin de-epoxidase, chloroplastic	Carotenoid biosynthesis (ko00906)	--	--	VDE lipocalin domain	Violaxanthin de-epoxidase, chloroplastic OS=Spinacia oleracea OX=3562 GN=VDE1 PE=1 SV=2	I	Lipid transport and metabolism	unnamed protein product [Triticum turgidum subsp. durum]
TraesCS5D02G360600	3.62392	14.0723	11.7304	--	--	Molecular Function: nutrient reservoir activity (GO:0045735);;	--	--	--	--	Cupin	--	S	Function unknown	11S globulin seed storage protein 2-like [Aegilops tauschii subsp. tauschii]
TraesCS7B02G112900	0.412045	2.93406	0.935934	--	--	--	--	--	--	--	Domain of unknown function (DUF4228)	Uncharacterized protein At1g66480 OS=Arabidopsis thaliana OX=3702 GN=At1g66480 PE=2 SV=1	S	Function unknown	unnamed protein product [Triticum turgidum subsp. durum]
TraesCS3D02G108000	0.349122	1.89626	1.42248	--	--	Molecular Function: DNA binding (GO:0003677);; Biological Process: transcription, DNA-templated (GO:0006351);; Cellular Component: transcriptional repressor complex (GO:0017053);;	--	--	[BDT]	Chromatin structure and dynamics;; Cell cycle control, cell division, chromosome partitioning;; Signal transduction mechanisms	DIRP	Protein ALWAYS EARLY 2 OS=Arabidopsis thaliana OX=3702 GN=ALY2 PE=1 SV=1	S	Function unknown	protein ALWAYS EARLY 3-like [Aegilops tauschii subsp. tauschii]
TraesCS6B02G362700	0.819742	3.49343	1.03698	--	--	--	--	--	--	--	--	--	S	Function unknown	unnamed protein product [Triticum turgidum subsp. durum]
TraesCS1D02G290200	3.09048	14.329	5.82309	--	--	Cellular Component: nucleosome (GO:0000786);; Molecular Function: DNA binding (GO:0003677);; Cellular Component: nucleus (GO:0005634);; Biological Process: nucleosome assembly (GO:0006334);; Cellular Component: host cell nucleus (GO:0042025);; Molecular Function: protein heterodimerization activity (GO:0046982);;	K11254|7.1e-50|adu:107458448|K11254 histone H4 | (RefSeq) histone H4	--	[B]	Chromatin structure and dynamics	Centromere kinetochore component CENP-T histone fold	Histone H4 variant TH011 OS=Triticum aestivum OX=4565 PE=3 SV=2	B	Chromatin structure and dynamics	PREDICTED: uncharacterized protein LOC107825453 [Nicotiana tabacum]
TraesCS1D02G021700	0	1.78048	0.636991	--	--	Molecular Function: DNA binding (GO:0003677);; Cellular Component: nucleus (GO:0005634);;	K09422|3.2e-141|ats:109764056|K09422 transcription factor MYB, plant | (RefSeq) LOC109764056; myb-related protein P-like	--	[K]	Transcription	Myb-like DNA-binding domain	Myb-related protein P OS=Zea mays OX=4577 GN=P PE=2 SV=1	K	Transcription	myb-related protein P-like [Aegilops tauschii subsp. tauschii]
TraesCS2B02G490200	2.01499	7.72186	5.27125	--	--	Molecular Function: transferase activity, transferring acyl groups other than amino-acyl groups (GO:0016747);;	K19747|2.6e-54|bdi:100828801|K19747 BAHD acyltransferase [EC:2.3.1.-] | (RefSeq) BAHD acyltransferase DCR	--	--	--	Transferase family	Uncharacterized acetyltransferase At3g50280 OS=Arabidopsis thaliana OX=3702 GN=At3g50280 PE=3 SV=1	S	Function unknown	unnamed protein product [Triticum turgidum subsp. durum]
Ta_newGene_2806	1.32414	6.06269	2.68403	--	--	--	--	--	--	--	--	--	--	--	--
TraesCS2A02G100300	1.04106	4.93968	1.95456	[I]	Lipid transport and metabolism	Cellular Component: integral component of membrane (GO:0016021);;	K13699|3.1e-09|ccp:CHC_T00008844001|K13699 abhydrolase domain-containing protein 5 [EC:2.3.1.51] | (RefSeq) 1-acylglycerol-3-phosphate O-acyltransferase	--	[R]	General function prediction only	alpha/beta hydrolase fold	Probable lysophospholipase BODYGUARD 4 OS=Arabidopsis thaliana OX=3702 GN=BDG4 PE=2 SV=1	S	Function unknown	unnamed protein product [Triticum turgidum subsp. durum]
TraesCS5A02G219700	0.104287	2.84374	1.10577	--	--	Cellular Component: cellular_component (GO:0005575);; Cellular Component: intracellular (GO:0005622);; Cellular Component: cell (GO:0005623);; Cellular Component: cytoplasm (GO:0005737);; Biological Process: transport (GO:0006810);; Biological Process: response to stress (GO:0006950);; Biological Process: biological_process (GO:0008150);; Biological Process: response to temperature stimulus (GO:0…	K17290|4.1e-10|apro:F751_3177|K17290 oxidoreductase [EC:1.1.1.-] | (RefSeq) Oxidoreductase HTATIP2	--	--	--	Chlorophyll A-B binding protein	Low molecular mass early light-inducible protein HV90, chloroplastic OS=Hordeum vulgare OX=4513 PE=2 SV=1	S	Function unknown	low molecular mass early light-inducible protein HV90, chloroplastic isoform X2 [Aegilops tauschii subsp. tauschii]
Ta_newGene_8249	0.692778	3.38555	1.41366	--	--	--	--	--	--	--	--	--	--	--	--
Ta_newGene_17130	1.1605	5.31543	1.55006	--	--	--	--	--	--	--	--	--	--	--	PREDICTED: uncharacterized protein LOC108455646 [Gossypium arboreum]
TraesCS3D02G522000	1.42488	6.32223	4.08225	[F]	Nucleotide transport and metabolism	Cellular Component: cytoplasm (GO:0005737);; Biological Process: pyrimidine nucleotide biosynthetic process (GO:0006221);; Molecular Function: UMP kinase activity (GO:0033862);;	K09903|6.5e-183|ats:109778068|K09903 uridylate kinase [EC:2.7.4.22] | (RefSeq) uncharacterized protein LOC109778068	Pyrimidine metabolism (ko00240)	--	--	Amino acid kinase family	--	F	Nucleotide transport and metabolism	uncharacterized protein LOC109778068 [Aegilops tauschii subsp. tauschii]
TraesCS5B02G090900	0.266109	3.1939	0.852667	--	--	--	K03511|2.5e-53|dzi:111309021|K03511 DNA polymerase kappa [EC:2.7.7.7] | (RefSeq) DNA polymerase kappa isoform X1	--	[L]	Replication, recombination and repair	--	--	S	Function unknown	uncharacterized protein LOC109749999 [Aegilops tauschii subsp. tauschii]
TraesCS7A02G423900	0.094774	2.41636	0.746629	[T]	Signal transduction mechanisms	Molecular Function: protein serine/threonine phosphatase activity (GO:0004722);; Molecular Function: metal ion binding (GO:0046872);;	K17506|2.1e-156|ats:109765805|K17506 protein phosphatase 1L [EC:3.1.3.16] | (RefSeq) LOC109765805; probable protein phosphatase 2C 59	--	[T]	Signal transduction mechanisms	Protein phosphatase 2C	Probable protein phosphatase 2C 59 OS=Oryza sativa subsp. japonica OX=39947 GN=Os06g0698300 PE=2 SV=1	T	Signal transduction mechanisms	putative protein phosphatase 2C 59 [Triticum urartu]
TraesCS3A02G397000	0	1.45	0.418712	--	--	--	--	--	[R]	General function prediction only	Protein of unknown function (DUF1685)	--	S	Function unknown	unnamed protein product [Triticum turgidum subsp. durum]
Ta_newGene_21102	0	1.49597	0.643262	--	--	--	--	--	--	--	--	--	--	--	--
TraesCS4A02G364000	1.91857	7.74169	2.91691	--	--	Molecular Function: calcium ion binding (GO:0005509);; Cellular Component: endoplasmic reticulum lumen (GO:0005788);; Biological Process: protein folding (GO:0006457);; Molecular Function: unfolded protein binding (GO:0051082);;	K08057|1.1e-181|ats:109746552|K08057 calreticulin | (RefSeq) LOC109746552; calreticulin-like	Protein processing in endoplasmic reticulum (ko04141);; Phagosome (ko04145)	[O]	Posttranslational modification, protein turnover, chaperones	Calreticulin family	Calreticulin-1 OS=Arabidopsis thaliana OX=3702 GN=CRT1 PE=1 SV=1	O	Posttranslational modification, protein turnover, chaperones	unnamed protein product [Triticum turgidum subsp. durum]
TraesCS3D02G180900	3.60344	15.218	10.5652	--	--	--	--	--	--	--	Late embryogenesis abundant protein	Late embryogenesis abundant protein Lea5 OS=Citrus sinensis OX=2711 GN=LEA5 PE=2 SV=1	S	Function unknown	late embryogenesis abundant protein Lea5-like [Aegilops tauschii subsp. tauschii]
TraesCS4D02G035300	2.84089	11.4265	4.50481	--	--	Molecular Function: protein binding (GO:0005515);;	K15718|8.7e-46|cmo:103494917|K15718 linoleate 9S-lipoxygenase [EC:1.13.11.58] | (RefSeq) probable linoleate 9S-lipoxygenase 5	Linoleic acid metabolism (ko00591)	[R]	General function prediction only	LysM domain	F-box protein At1g55000 OS=Arabidopsis thaliana OX=3702 GN=At1g55000 PE=1 SV=1	S	Function unknown	F-box protein At1g55000 [Aegilops tauschii subsp. tauschii]
TraesCS1D02G298500	0.03847	1.12353	0.494801	[T]	Signal transduction mechanisms	Molecular Function: protein serine/threonine kinase activity (GO:0004674);; Molecular Function: ATP binding (GO:0005524);; Biological Process: signal transduction (GO:0007165);; Cellular Component: integral component of membrane (GO:0016021);;	K07198|7.1e-262|ats:109786686|K07198 5'-AMP-activated protein kinase, catalytic alpha subunit [EC:2.7.11.11] | (RefSeq) LOC109786686; CBL-interacting protein kinase 28-like	--	[T]	Signal transduction mechanisms	Protein kinase domain	CBL-interacting protein kinase 28 OS=Oryza sativa subsp. japonica OX=39947 GN=CIPK28 PE=2 SV=2	T	Signal transduction mechanisms	CBL-interacting protein kinase 28-like [Aegilops tauschii subsp. tauschii]
TraesCS3B02G378600	0.706676	4.23082	2.36318	[O]	Posttranslational modification, protein turnover, chaperones	Molecular Function: cysteine-type peptidase activity (GO:0008234);;	K16292|2.1e-200|ats:109739398|K16292 KDEL-tailed cysteine endopeptidase [EC:3.4.22.-] | (RefSeq) LOC109739398; thiol protease SEN102-like	--	[O]	Posttranslational modification, protein turnover, chaperones	Papain family cysteine protease	Thiol protease SEN102 OS=Hemerocallis sp. OX=29711 GN=SEN102 PE=2 SV=1	O	Posttranslational modification, protein turnover, chaperones	unnamed protein product [Triticum aestivum]
TraesCS5B02G070400	0	1.82892	0.76332	--	--	--	K03283|1.1e-25|zju:107413482|K03283 heat shock 70kDa protein 1/2/6/8 | (RefSeq) heat shock cognate 70 kDa protein 2-like isoform X1	Spliceosome (ko03040);; Protein processing in endoplasmic reticulum (ko04141);; Endocytosis (ko04144)	--	--	C1 domain	--	S	Function unknown	uncharacterized protein LOC109780730 [Aegilops tauschii subsp. tauschii]
Ta_newGene_11548	0	1.96471	0.659107	--	--	Cellular Component: integral component of membrane (GO:0016021);;	--	--	--	--	--	--	O	Posttranslational modification, protein turnover, chaperones	hypothetical protein TRIUR3_20571 [Triticum urartu]
TraesCS2A02G110200	0.808999	3.92087	1.98565	[T]	Signal transduction mechanisms	Molecular Function: ATP binding (GO:0005524);; Cellular Component: integral component of membrane (GO:0016021);; Molecular Function: ATPase activity (GO:0016887);;	K05681|3.2e-66|vcn:VOLCADRAFT_73319|K05681 ATP-binding cassette, subfamily G (WHITE), member 2 | (RefSeq) hypothetical protein	ABC transporters (ko02010)	[Q]	Secondary metabolites biosynthesis, transport and catabolism	ABC-2 type transporter	ABC transporter G family member 11 OS=Arabidopsis thaliana OX=3702 GN=ABCG11 PE=1 SV=1	V	Defense mechanisms	unnamed protein product [Triticum turgidum subsp. durum]
TraesCS2D02G014700	0.331048	2.34763	0.965376	[QV]	Secondary metabolites biosynthesis, transport and catabolism;; Defense mechanisms	Molecular Function: monooxygenase activity (GO:0004497);; Molecular Function: iron ion binding (GO:0005506);; Molecular Function: oxidoreductase activity, acting on paired donors, with incorporation or reduction of molecular oxygen (GO:0016705);; Molecular Function: heme binding (GO:0020037);;	K09590|6.1e-274|ats:109777768|K09590 brassinosteroid-6-oxidase 1 [EC:1.14.-.-] | (RefSeq) LOC109777768; cytochrome P450 85A1-like	Brassinosteroid biosynthesis (ko00905)	[QI]	Secondary metabolites biosynthesis, transport and catabolism;; Lipid transport and metabolism	Cytochrome P450	Cytochrome P450 85A1 OS=Oryza sativa subsp. japonica OX=39947 GN=CYP85A1 PE=1 SV=1	Q	Secondary metabolites biosynthesis, transport and catabolism	cytochrome P450 85A1-like [Aegilops tauschii subsp. tauschii]
TraesCS5D02G067700	0.030502	1.18711	0.486057	[QV]	Secondary metabolites biosynthesis, transport and catabolism;; Defense mechanisms	Molecular Function: monooxygenase activity (GO:0004497);; Molecular Function: iron ion binding (GO:0005506);; Molecular Function: oxidoreductase activity, acting on paired donors, with incorporation or reduction of molecular oxygen (GO:0016705);; Molecular Function: heme binding (GO:0020037);;	K23134|3.5e-142|zma:100273457|K23134 dolabradiene monooxygenase / zealexin A1 synthase [EC:1.14.14.159 1.14.14.160] | (RefSeq) uncharacterized protein LOC100273457	--	[Q]	Secondary metabolites biosynthesis, transport and catabolism	Cytochrome P450	Zealexin A1 synthase OS=Zea mays OX=4577 GN=CYP71Z18 PE=1 SV=1	Q	Secondary metabolites biosynthesis, transport and catabolism	ent-isokaurene C2-hydroxylase-like [Aegilops tauschii subsp. tauschii]
TraesCS2D02G358500	3.07889	11.5109	4.88881	--	--	Cellular Component: Golgi apparatus (GO:0005794);; Molecular Function: O-acetyltransferase activity (GO:0016413);;	K23877|2.7e-48|crb:111831944|K23877 xyloglucan O-acetyltransferase | (RefSeq) protein ALTERED XYLOGLUCAN 4	--	--	--	GDSL/SGNH-like Acyl-Esterase family found in Pmr5 and Cas1p	Protein trichome birefringence-like 10 OS=Arabidopsis thaliana OX=3702 GN=TBL10 PE=2 SV=1	S	Function unknown	protein trichome birefringence-like 10 [Aegilops tauschii subsp. tauschii]
TraesCS6A02G146800	0.58346	3.47612	1.10042	--	--	Biological Process: asymmetric cell division (GO:0008356);;	--	--	--	--	--	--	S	Function unknown	unnamed protein product [Triticum turgidum subsp. durum]
TraesCS5A02G193800	0.731889	3.59868	1.06034	[HQ]	Coenzyme transport and metabolism;; Secondary metabolites biosynthesis, transport and catabolism	Molecular Function: isochorismate synthase activity (GO:0008909);; Biological Process: biosynthetic process (GO:0009058);;	K02552|1.4e-282|ats:109770105|K02552 menaquinone-specific isochorismate synthase [EC:5.4.4.2] | (RefSeq) LOC109770105; isochorismate synthase 2, chloroplastic-like	Ubiquinone and other terpenoid-quinone biosynthesis (ko00130)	[E]	Amino acid transport and metabolism	chorismate binding enzyme	Isochorismate synthase 2, chloroplastic OS=Arabidopsis thaliana OX=3702 GN=ICS2 PE=2 SV=2	H	Coenzyme transport and metabolism	unnamed protein product [Triticum turgidum subsp. durum]
TraesCS7B02G307500	0.440841	2.50563	0.797045	--	--	--	--	--	--	--	PPR repeat family	--	S	Function unknown	unnamed protein product [Triticum turgidum subsp. durum]
TraesCS6B02G176900	2.10834	8.03768	2.96293	[R]	General function prediction only	--	K07456|4.2e-39|pavi:110766748|K07456 DNA mismatch repair protein MutS2 | (RefSeq) uncharacterized protein LOC110766748	Mismatch repair (ko03430)	--	--	Domain of unknown function (DUF2828)	--	S	Function unknown	uncharacterized protein LOC109768564 [Aegilops tauschii subsp. tauschii]
TraesCS3A02G025400	1.27903	6.0814	3.35848	--	--	Molecular Function: hydrolase activity, acting on ester bonds (GO:0016788);;	K01206|3.8e-104|eus:EUTSA_v10018726mg|K01206 alpha-L-fucosidase [EC:3.2.1.51] | (RefSeq) hypothetical protein	Other glycan degradation (ko00511)	--	--	GDSL-like Lipase/Acylhydrolase	GDSL esterase/lipase At3g26430 OS=Arabidopsis thaliana OX=3702 GN=At3g26430 PE=2 SV=1	S	Function unknown	unnamed protein product [Triticum turgidum subsp. durum]
TraesCS3B02G417900	0.02665	1.06015	0.49964	--	--	--	--	--	--	--	Protein BYPASS1-related	--	S	Function unknown	hypothetical protein D1007_60481 [Hordeum vulgare]
TraesCS7D02G190600	2.56768	9.84054	6.235	[G]	Carbohydrate transport and metabolism	Molecular Function: UDP-glycosyltransferase activity (GO:0008194);;	K13496|7.1e-303|ats:109766845|K13496 UDP-glucosyltransferase 73C [EC:2.4.1.-] | (RefSeq) LOC109766845; UDP-glycosyltransferase 73C5-like	Zeatin biosynthesis (ko00908)	[GC]	Carbohydrate transport and metabolism;; Energy production and conversion	UDP-glucoronosyl and UDP-glucosyl transferase	UDP-glycosyltransferase 73C5 OS=Arabidopsis thaliana OX=3702 GN=UGT73C5 PE=2 SV=1	S	Function unknown	UDP-glycosyltransferase 73C5-like [Aegilops tauschii subsp. tauschii]
TraesCS5A02G230000	0	4.15856	1.41571	--	--	Biological Process: defense response (GO:0006952);;	--	--	--	--	Plant thionin	Probable leaf thionin OS=Hordeum vulgare OX=4513 PE=2 SV=1	S	Function unknown	putative leaf thionin [Triticum urartu]
Ta_newGene_18998	0.128277	2.31242	0.871254	--	--	Biological Process: ubiquinone biosynthetic process (GO:0006744);; Cellular Component: extrinsic component of mitochondrial inner membrane (GO:0031314);; Biological Process: methylation (GO:0032259);; Molecular Function: 2-octaprenyl-6-methoxy-1,4-benzoquinone methyltransferase activity (GO:0043333);;	--	--	--	--	--	--	--	--	unnamed protein product [Triticum turgidum subsp. durum]
TraesCS2B02G357700	0.679285	4.44341	1.65258	[H]	Coenzyme transport and metabolism	Molecular Function: methyltransferase activity (GO:0008168);;	--	--	[IR]	Lipid transport and metabolism;; General function prediction only	Methyltransferase domain	--	S	Function unknown	uncharacterized protein LOC109731507 [Aegilops tauschii subsp. tauschii]
TraesCS1A02G106600	4.24424	16.3346	9.32601	[T]	Signal transduction mechanisms	Molecular Function: nucleotide binding (GO:0000166);; Molecular Function: molecular_function (GO:0003674);; Molecular Function: binding (GO:0005488);; Cellular Component: cellular_component (GO:0005575);; Cellular Component: cell (GO:0005623);; Cellular Component: plasma membrane (GO:0005886);; Molecular Function: drug binding (GO:0008144);; Cellular Component: membrane (GO:0016020);; Molecular F…	K00847|1.1e-07|bna:106428977|K00847 fructokinase [EC:2.7.1.4] | (RefSeq) probable fructokinase-1 isoform X1	Fructose and mannose metabolism (ko00051);; Starch and sucrose metabolism (ko00500);; Amino sugar and nucleotide sugar metabolism (ko00520)	--	--	Universal stress protein family	--	S	Function unknown	USP family protein [Triticum aestivum]
Ta_newGene_13592	0.805373	4.0617	1.23515	--	--	--	--	--	--	--	--	--	--	--	--
TraesCS7A02G372000	0.408173	2.08556	0.816529	--	--	Biological Process: transcription, DNA-templated (GO:0006351);;	K03145|2.5e-09|rcu:8267113|K03145 transcription elongation factor S-II | (RefSeq) transcription elongation factor TFIIS	--	[K]	Transcription	Transcription factor S-II (TFIIS), central domain	Transcription elongation factor TFIIS OS=Arabidopsis thaliana OX=3702 GN=TFIIS PE=1 SV=1	S	Function unknown	unnamed protein product [Triticum turgidum subsp. durum]
Ta_newGene_19061	0.476501	2.75044	0.929511	--	--	Biological Process: regionalization (GO:0003002);; Molecular Function: protein binding (GO:0005515);; Biological Process: response to stress (GO:0006950);; Biological Process: response to osmotic stress (GO:0006970);; Biological Process: cell communication (GO:0007154);; Biological Process: signal transduction (GO:0007165);; Biological Process: multicellular organism development (GO:0007275);; Bi…	K09527|4.4e-109|pmum:103319855|K09527 DnaJ homolog subfamily C member 7 | (RefSeq) TPR repeat-containing thioredoxin TTL1	--	[R]	General function prediction only	Tetratricopeptide repeat	TPR repeat-containing thioredoxin TTL4 OS=Arabidopsis thaliana OX=3702 GN=TTL4 PE=2 SV=1	S	Function unknown	TPR repeat-containing thioredoxin TTL4 [Aegilops tauschii subsp. tauschii]
TraesCS1A02G407600	2.21158	8.52456	2.43778	[Q]	Secondary metabolites biosynthesis, transport and catabolism	Molecular Function: oxidoreductase activity (GO:0016491);;	K09835|1.4e-57|ccav:112518493|K09835 prolycopene isomerase [EC:5.2.1.13] | (RefSeq) prolycopene isomerase, chloroplastic isoform X1	Carotenoid biosynthesis (ko00906)	[H]	Coenzyme transport and metabolism	Flavin containing amine oxidoreductase	Prolycopene isomerase, chloroplastic OS=Daucus carota OX=4039 GN=CRTISO PE=2 SV=1	Q	Secondary metabolites biosynthesis, transport and catabolism	unnamed protein product [Triticum turgidum subsp. durum]
TraesCS7B02G204800	2.21848	8.96347	3.73468	--	--	Molecular Function: DNA binding (GO:0003677);; Cellular Component: nucleus (GO:0005634);;	K09422|2.3e-193|ats:109779159|K09422 transcription factor MYB, plant | (RefSeq) LOC109779159; myb-related protein Hv1-like	--	[K]	Transcription	Myb-like DNA-binding domain	Transcription factor MYB61 OS=Arabidopsis thaliana OX=3702 GN=MYB61 PE=2 SV=1	K	Transcription	unnamed protein product [Triticum turgidum subsp. durum]
TraesCS3B02G423300	0.515365	3.42543	1.40738	--	--	Biological Process: reproduction (GO:0000003);; Biological Process: negative regulation of transcription from RNA polymerase II promoter (GO:0000122);; Cellular Component: ubiquitin ligase complex (GO:0000151);; Biological Process: protein polyubiquitination (GO:0000209);; Biological Process: non-recombinational repair (GO:0000726);; Cellular Component: chromosome, telomeric region (GO:0000781);;…	--	--	[O]	Posttranslational modification, protein turnover, chaperones	Zinc finger, C3HC4 type (RING finger)	E3 ubiquitin-protein ligase AIRP2 OS=Arabidopsis thaliana OX=3702 GN=AIRP2 PE=1 SV=1	S	Function unknown	RING-finger domain containing protein [Triticum aestivum]
TraesCS7D02G300000	3.57593	13.4649	7.19726	--	--	Molecular Function: DNA binding (GO:0003677);; Cellular Component: nucleus (GO:0005634);;	K09422|3.0e-201|ats:109779159|K09422 transcription factor MYB, plant | (RefSeq) LOC109779159; myb-related protein Hv1-like	--	[K]	Transcription	Myb-like DNA-binding domain	Transcription factor MYB61 OS=Arabidopsis thaliana OX=3702 GN=MYB61 PE=2 SV=1	K	Transcription	myb-related protein Hv1-like [Aegilops tauschii subsp. tauschii]
TraesCS1A02G414700	13.8478	51.1748	18.9693	--	--	--	--	--	--	--	--	--	S	Function unknown	uncharacterized protein LOC109764821 [Aegilops tauschii subsp. tauschii]
TraesCS3D02G249400	3.2241	13.0171	4.93154	[H]	Coenzyme transport and metabolism	Molecular Function: methyltransferase activity (GO:0008168);;	--	--	--	--	Methyltransferase domain	--	S	Function unknown	uncharacterized protein LOC109763933 [Aegilops tauschii subsp. tauschii]
Ta_newGene_5300	1.57305	7.52681	4.71436	--	--	Molecular Function: carbon-sulfur lyase activity (GO:0016846);;	K14548|2.6e-85|mesc:110609029|K14548 U3 small nucleolar RNA-associated protein 4 | (RefSeq) LOW QUALITY PROTEIN: U3 small nucleolar RNA-associated protein 4 homolog	Ribosome biogenesis in eukaryotes (ko03008)	--	--	Allinase	Tryptophan aminotransferase-related protein 4 OS=Arabidopsis thaliana OX=3702 GN=TAR4 PE=2 SV=2	S	Function unknown	unnamed protein product [Triticum turgidum subsp. durum]
TraesCS5D02G157300	3.40275	12.7341	5.67204	--	--	Cellular Component: integral component of membrane (GO:0016021);;	K23877|1.0e-37|csat:104750868|K23877 xyloglucan O-acetyltransferase | (RefSeq) protein ALTERED XYLOGLUCAN 4-like	--	--	--	GDSL/SGNH-like Acyl-Esterase family found in Pmr5 and Cas1p	Protein trichome birefringence-like 34 OS=Arabidopsis thaliana OX=3702 GN=TBL34 PE=2 SV=2	S	Function unknown	protein trichome birefringence-like 34 [Aegilops tauschii subsp. tauschii]
TraesCS3A02G367900	1.19114	5.43191	1.54334	--	--	Molecular Function: transferase activity, transferring acyl groups other than amino-acyl groups (GO:0016747);;	K19747|9.3e-55|cam:101495408|K19747 BAHD acyltransferase [EC:2.3.1.-] | (RefSeq) BAHD acyltransferase DCR	--	--	--	Transferase family	Uncharacterized acetyltransferase At3g50280 OS=Arabidopsis thaliana OX=3702 GN=At3g50280 PE=3 SV=1	S	Function unknown	uncharacterized acetyltransferase At3g50280-like [Aegilops tauschii subsp. tauschii]
TraesCS6B02G398500	3.19944	12.1884	6.80566	[T]	Signal transduction mechanisms	Molecular Function: protein serine/threonine phosphatase activity (GO:0004722);; Molecular Function: metal ion binding (GO:0046872);;	K14803|1.3e-199|ats:109764794|K14803 protein phosphatase PTC2/3 [EC:3.1.3.16] | (RefSeq) LOC109764794; probable protein phosphatase 2C 27	--	[T]	Signal transduction mechanisms	Protein phosphatase 2C	Probable protein phosphatase 2C 27 OS=Oryza sativa subsp. japonica OX=39947 GN=Os02g0799000 PE=2 SV=1	T	Signal transduction mechanisms	unnamed protein product [Triticum turgidum subsp. durum]
TraesCS7B02G008400	2.56004	9.40264	3.10083	--	--	Cellular Component: ubiquitin ligase complex (GO:0000151);; Biological Process: response to acid chemical (GO:0001101);; Cellular Component: cellular_component (GO:0005575);; Cellular Component: intracellular (GO:0005622);; Cellular Component: cell (GO:0005623);; Cellular Component: nucleus (GO:0005634);; Biological Process: cellular protein modification process (GO:0006464);; Biological Process:…	--	--	--	--	--	F-box/LRR-repeat MAX2 homolog OS=Oryza sativa subsp. japonica OX=39947 GN=D3 PE=1 SV=2	S	Function unknown	F-box/LRR-repeat MAX2 homolog [Aegilops tauschii subsp. tauschii]
Ta_newGene_11076	0.67632	2.17765	1.00244	--	--	--	--	--	--	--	--	--	--	--	--
TraesCS6D02G371000	0.661438	5.22212	2.18952	--	--	Cellular Component: integral component of membrane (GO:0016021);;	--	--	--	--	--	--	--	--	uncharacterized protein LOC109779036 [Aegilops tauschii subsp. tauschii]
TraesCS2B02G460000	0.039324	1.61924	0.706677	[K]	Transcription	Molecular Function: O-methyltransferase activity (GO:0008171);; Biological Process: methylation (GO:0032259);; Molecular Function: protein dimerization activity (GO:0046983);;	K16040|2.0e-86|sbi:8075591|K16040 trans-resveratrol di-O-methyltransferase [EC:2.1.1.240] | (RefSeq) trans-resveratrol di-O-methyltransferase	Stilbenoid, diarylheptanoid and gingerol biosynthesis (ko00945)	[R]	General function prediction only	O-methyltransferase domain	Flavonoid O-methyltransferase-like protein Os11g0303600 OS=Oryza sativa subsp. japonica OX=39947 GN=Os11g0303600 PE=2 SV=1	S	Function unknown	unnamed protein product [Triticum turgidum subsp. durum]
TraesCS5B02G236200	0.622985	2.9643	1.28828	[T]	Signal transduction mechanisms	Molecular Function: protein kinase activity (GO:0004672);; Molecular Function: ATP binding (GO:0005524);; Cellular Component: integral component of membrane (GO:0016021);;	K13416|4.9e-52|ccaj:109804867|K13416 brassinosteroid insensitive 1-associated receptor kinase 1 [EC:2.7.10.1 2.7.11.1] | (RefSeq) BRASSINOSTEROID INSENSITIVE 1-associated receptor kinase 1-like	MAPK signaling pathway - plant (ko04016);; Plant hormone signal transduction (ko04075);; Plant-pathogen interaction (ko04626)	--	--	Protein kinase domain	G-type lectin S-receptor-like serine/threonine-protein kinase At5g35370 OS=Arabidopsis thaliana OX=3702 GN=At5g35370 PE=2 SV=2	T	Signal transduction mechanisms	unnamed protein product [Triticum turgidum subsp. durum]
TraesCS2D02G207200	3.39983	13.3659	6.08409	--	--	Biological Process: reproduction (GO:0000003);; Biological Process: regionalization (GO:0003002);; Biological Process: developmental process involved in reproduction (GO:0003006);; Molecular Function: molecular_function (GO:0003674);; Molecular Function: enzyme inhibitor activity (GO:0004857);; Molecular Function: protein binding (GO:0005515);; Biological Process: multicellular organism developme…	--	--	--	--	Leucine rich repeat	Polygalacturonase inhibitor 1 OS=Oryza sativa subsp. japonica OX=39947 GN=FOR1 PE=2 SV=1	S	Function unknown	polygalacturonase inhibitor 1-like [Aegilops tauschii subsp. tauschii]
TraesCS3B02G292900	0.887472	4.44268	1.30617	[E]	Amino acid transport and metabolism	Molecular Function: molecular_function (GO:0003674);; Molecular Function: catalytic activity (GO:0003824);; Molecular Function: threonine synthase activity (GO:0004795);; Molecular Function: binding (GO:0005488);; Cellular Component: cellular_component (GO:0005575);; Cellular Component: intracellular (GO:0005622);; Cellular Component: cell (GO:0005623);; Cellular Component: cytoplasm (GO:0005737)…	K01733|1.1e-292|ats:109775980|K01733 threonine synthase [EC:4.2.3.1] | (RefSeq) LOC109775980; threonine synthase, chloroplastic-like	Glycine, serine and threonine metabolism (ko00260);; Vitamin B6 metabolism (ko00750);; Biosynthesis of amino acids (ko01230)	--	--	Pyridoxal-phosphate dependent enzyme	Threonine synthase, chloroplastic OS=Solanum tuberosum OX=4113 PE=2 SV=1	E	Amino acid transport and metabolism	unnamed protein product [Triticum turgidum subsp. durum]
TraesCS5A02G131500	2.51015	10.0771	3.49959	--	--	Cellular Component: nucleus (GO:0005634);;	K14782|2.3e-186|ats:109745726|K14782 protein AATF/BFR2 | (RefSeq) LOC109745726; protein BFR2-like isoform X1	--	[KU]	Transcription;; Intracellular trafficking, secretion, and vesicular transport	Apoptosis antagonizing transcription factor	--	K	Transcription	Protein AATF [Triticum urartu]
TraesCS5A02G186300	1.09233	5.0887	2.92264	--	--	Cellular Component: integral component of membrane (GO:0016021);;	--	--	--	--	Sulfite exporter TauE/SafE	Sulfite exporter TauE/SafE family protein 3 OS=Arabidopsis thaliana OX=3702 GN=At2g25737 PE=2 SV=1	S	Function unknown	uncharacterized protein LOC109737769 [Aegilops tauschii subsp. tauschii]
TraesCS3D02G438800	1.1964	5.43623	1.53882	[E]	Amino acid transport and metabolism	Molecular Function: serine-type carboxypeptidase activity (GO:0004185);;	K16296|3.1e-300|ats:109737940|K16296 serine carboxypeptidase-like clade I [EC:3.4.16.-] | (RefSeq) LOC109737940; serine carboxypeptidase 1	--	[OE]	Posttranslational modification, protein turnover, chaperones;; Amino acid transport and metabolism	Serine carboxypeptidase	Serine carboxypeptidase 1 OS=Hordeum vulgare OX=4513 GN=CBP1 PE=1 SV=4	E	Amino acid transport and metabolism	serine carboxypeptidase 1 [Aegilops tauschii subsp. tauschii]
TraesCS3A02G249400	4.57115	17.6605	6.31812	[H]	Coenzyme transport and metabolism	--	--	--	--	--	--	--	S	Function unknown	uncharacterized protein LOC109763933 [Aegilops tauschii subsp. tauschii]
TraesCS5D02G125700	7.58415	27.4142	10.6756	--	--	Cellular Component: integral component of membrane (GO:0016021);;	K14209|8.8e-10|mus:103973443|K14209 solute carrier family 36 (proton-coupled amino acid transporter) | (RefSeq) amino acid transporter ANTL1-like	--	[E]	Amino acid transport and metabolism	Transmembrane amino acid transporter protein	Amino acid permease 3 OS=Arabidopsis thaliana OX=3702 GN=AAP3 PE=1 SV=2	E	Amino acid transport and metabolism	amino acid permease 3-like [Aegilops tauschii subsp. tauschii]
TraesCS3B02G493700	0.370196	3.21522	1.21215	--	--	Molecular Function: calcium ion binding (GO:0005509);; Cellular Component: photosystem II oxygen evolving complex (GO:0009654);; Biological Process: photosynthesis (GO:0015979);; Cellular Component: extrinsic component of membrane (GO:0019898);;	K11517|3.4e-25|apro:F751_1325|K11517 (S)-2-hydroxy-acid oxidase [EC:1.1.3.15] | (RefSeq) Hydroxyacid oxidase	Glyoxylate and dicarboxylate metabolism (ko00630);; Carbon metabolism (ko01200);; Peroxisome (ko04146)	--	--	PsbP	PsbP domain-containing protein 7, chloroplastic OS=Arabidopsis thaliana OX=3702 GN=PPD7 PE=2 SV=1	S	Function unknown	unnamed protein product [Triticum turgidum subsp. durum]
TraesCS2A02G362200	0.486556	3.80053	1.66231	--	--	Cellular Component: integral component of membrane (GO:0016021);;	--	--	--	--	Low psii accumulation1 / Rep27	--	S	Function unknown	unnamed protein product [Triticum turgidum subsp. durum]
TraesCS3D02G082200	1.43489	5.51343	1.73724	[S]	Function unknown	Molecular Function: ATP binding (GO:0005524);;	K10841|0.0e+00|ats:109777890|K10841 DNA excision repair protein ERCC-6 | (RefSeq) LOC109777890; DNA excision repair protein CSB	Nucleotide excision repair (ko03420)	[KL]	Transcription;; Replication, recombination and repair	SNF2 family N-terminal domain	DNA excision repair protein CSB OS=Oryza sativa subsp. japonica OX=39947 GN=CSB PE=2 SV=1	L	Replication, recombination and repair	unnamed protein product [Triticum turgidum subsp. durum]
TraesCS3B02G033500	0.078401	1.81529	0.609827	--	--	--	--	--	--	--	--	--	S	Function unknown	unknown [Zea mays]
TraesCS4B02G336100	2.64067	9.94249	4.61437	--	--	Cellular Component: mitochondrial outer membrane (GO:0005741);; Molecular Function: voltage-gated anion channel activity (GO:0008308);;	K15040|2.7e-152|ats:109748053|K15040 voltage-dependent anion channel protein 2 | (RefSeq) LOC109748053; mitochondrial outer membrane protein porin 6-like	--	[P]	Inorganic ion transport and metabolism	Eukaryotic porin	Mitochondrial outer membrane protein porin 6 OS=Oryza sativa subsp. japonica OX=39947 GN=VDAC6 PE=2 SV=1	U	Intracellular trafficking, secretion, and vesicular transport	mitochondrial outer membrane protein porin 6-like [Aegilops tauschii subsp. tauschii]
Ta_newGene_13648	0.235519	2.23691	0.752011	[QV]	Secondary metabolites biosynthesis, transport and catabolism;; Defense mechanisms	Molecular Function: monooxygenase activity (GO:0004497);; Molecular Function: iron ion binding (GO:0005506);; Molecular Function: oxidoreductase activity, acting on paired donors, with incorporation or reduction of molecular oxygen (GO:0016705);; Molecular Function: heme binding (GO:0020037);;	K13260|1.5e-82|mdm:103401458|K13260 isoflavone/4'-methoxyisoflavone 2'-hydroxylase [EC:1.14.14.90 1.14.14.89] | (RefSeq) cytochrome P450 81E8-like	Isoflavonoid biosynthesis (ko00943)	[Q]	Secondary metabolites biosynthesis, transport and catabolism	Cytochrome P450	Cytochrome P450 81Q32 OS=Catharanthus roseus OX=4058 GN=CYP81Q32 PE=2 SV=1	Q	Secondary metabolites biosynthesis, transport and catabolism	unnamed protein product [Triticum turgidum subsp. durum]
TraesCS4A02G116800	8.50181	34.131	28.0252	[O]	Posttranslational modification, protein turnover, chaperones	Cellular Component: cellular_component (GO:0005575);; Cellular Component: intracellular (GO:0005622);; Cellular Component: cell (GO:0005623);; Cellular Component: cytoplasm (GO:0005737);; Cellular Component: myofibril (GO:0030016);; Cellular Component: sarcomere (GO:0030017);; Cellular Component: Z disc (GO:0030018);; Cellular Component: I band (GO:0031674);; Cellular Component: organelle (GO:004…	K09510|3.2e-13|cann:107859351|K09510 DnaJ homolog subfamily B member 4 | (RefSeq) dnaJ protein homolog 1-like	--	[O]	Posttranslational modification, protein turnover, chaperones	DnaJ domain	DnaJ protein P58IPK homolog B OS=Oryza sativa subsp. japonica OX=39947 GN=P58B PE=1 SV=1	O	Posttranslational modification, protein turnover, chaperones	unnamed protein product [Triticum turgidum subsp. durum]
TraesCS1D02G196000	2.62798	10.0862	4.0083	[L]	Replication, recombination and repair	Molecular Function: DNA binding (GO:0003677);; Biological Process: DNA replication (GO:0006260);;	K10756|0.0e+00|ats:109750805|K10756 replication factor C subunit 3/5 | (RefSeq) LOC109750805; replication factor C subunit 5-like	DNA replication (ko03030);; Nucleotide excision repair (ko03420);; Mismatch repair (ko03430)	[DL]	Cell cycle control, cell division, chromosome partitioning;; Replication, recombination and repair	--	Replication factor C subunit 5 OS=Oryza sativa subsp. japonica OX=39947 GN=RFC5 PE=2 SV=1	L	Replication, recombination and repair	replication factor C subunit 5-like [Aegilops tauschii subsp. tauschii]
TraesCS5B02G060300	0.920133	4.63986	1.84957	[QV]	Secondary metabolites biosynthesis, transport and catabolism;; Defense mechanisms	Molecular Function: monooxygenase activity (GO:0004497);; Molecular Function: iron ion binding (GO:0005506);; Molecular Function: oxidoreductase activity, acting on paired donors, with incorporation or reduction of molecular oxygen (GO:0016705);; Molecular Function: heme binding (GO:0020037);;	K23134|1.2e-142|zma:100273457|K23134 dolabradiene monooxygenase / zealexin A1 synthase [EC:1.14.14.159 1.14.14.160] | (RefSeq) uncharacterized protein LOC100273457	--	[Q]	Secondary metabolites biosynthesis, transport and catabolism	Cytochrome P450	Zealexin A1 synthase OS=Zea mays OX=4577 GN=CYP71Z18 PE=1 SV=1	Q	Secondary metabolites biosynthesis, transport and catabolism	unnamed protein product [Triticum turgidum subsp. durum]
TraesCS6A02G293700	2.66108	11.0334	3.38611	[Q]	Secondary metabolites biosynthesis, transport and catabolism	Biological Process: fatty acid biosynthetic process (GO:0006633);; Cellular Component: integral component of membrane (GO:0016021);; Molecular Function: transferase activity, transferring acyl groups other than amino-acyl groups (GO:0016747);;	K15397|4.8e-274|ats:109760347|K15397 3-ketoacyl-CoA synthase [EC:2.3.1.199] | (RefSeq) LOC109760347; 3-ketoacyl-CoA synthase 5-like	Fatty acid elongation (ko00062);; Plant-pathogen interaction (ko04626)	--	--	FAE1/Type III polyketide synthase-like protein	3-ketoacyl-CoA synthase 5 OS=Arabidopsis thaliana OX=3702 GN=KCS5 PE=2 SV=1	Q	Secondary metabolites biosynthesis, transport and catabolism	3-ketoacyl-CoA synthase 5-like [Aegilops tauschii subsp. tauschii]
TraesCS7A02G385000	1.18738	7.03949	2.51695	--	--	Biological Process: ATP synthesis coupled proton transport (GO:0015986);; Molecular Function: proton-transporting ATP synthase activity, rotational mechanism (GO:0046933);;	--	--	--	--	--	--	S	Function unknown	uncharacterized protein LOC109751869 [Aegilops tauschii subsp. tauschii]
TraesCS2D02G346200	2.37999	9.51631	3.18503	[H]	Coenzyme transport and metabolism	Molecular Function: oxygen-dependent protoporphyrinogen oxidase activity (GO:0004729);; Biological Process: protoporphyrinogen IX biosynthetic process (GO:0006782);; Biological Process: heme biosynthetic process (GO:0006783);; Cellular Component: chloroplast (GO:0009507);; Cellular Component: chloroplast thylakoid (GO:0009534);; Molecular Function: oxidoreductase activity (GO:0016491);;	K00231|6.2e-302|ats:109769800|K00231 protoporphyrinogen/coproporphyrinogen III oxidase [EC:1.3.3.4 1.3.3.15] | (RefSeq) LOC109769800; protoporphyrinogen oxidase, mitochondrial	Porphyrin and chlorophyll metabolism (ko00860)	[H]	Coenzyme transport and metabolism	Flavin containing amine oxidoreductase	Protoporphyrinogen oxidase, mitochondrial OS=Nicotiana tabacum OX=4097 GN=PPXII PE=1 SV=1	H	Coenzyme transport and metabolism	protoporphyrinogen oxidase, mitochondrial [Aegilops tauschii subsp. tauschii]
TraesCS3D02G158600	5.29331	21.7236	11.6565	--	--	Biological Process: response to desiccation (GO:0009269);;	--	--	--	--	Late embryogenesis abundant protein	Late embryogenesis abundant protein Lea14-A OS=Gossypium hirsutum OX=3635 GN=LEA14-A PE=2 SV=1	S	Function unknown	late embryogenesis abundant protein Lea14-A [Aegilops tauschii subsp. tauschii]
Ta_newGene_5992	0	1.29173	0.4621	--	--	--	--	--	--	--	--	--	--	--	--
TraesCS6D02G302300	1.90724	8.5431	2.44725	[C]	Energy production and conversion	Molecular Function: FMN binding (GO:0010181);; Molecular Function: oxidoreductase activity (GO:0016491);;	K05894|4.2e-217|ats:109746826|K05894 12-oxophytodienoic acid reductase [EC:1.3.1.42] | (RefSeq) LOC109746826; putative 12-oxophytodienoate reductase 11	alpha-Linolenic acid metabolism (ko00592)	[CR]	Energy production and conversion;; General function prediction only	NADH:flavin oxidoreductase / NADH oxidase family	Putative 12-oxophytodienoate reductase 11 OS=Oryza sativa subsp. japonica OX=39947 GN=OPR11 PE=2 SV=1	C	Energy production and conversion	putative 12-oxophytodienoate reductase 11 [Aegilops tauschii subsp. tauschii]
TraesCS5A02G177500	1.21866	5.54665	1.62821	--	--	--	K10781|7.4e-08|lsv:111890372|K10781 fatty acyl-ACP thioesterase B [EC:3.1.2.14 3.1.2.21] | (RefSeq) palmitoyl-acyl carrier protein thioesterase, chloroplastic-like	Fatty acid biosynthesis (ko00061);; Fatty acid metabolism (ko01212)	--	--	--	--	S	Function unknown	uncharacterized protein LOC109754702 [Aegilops tauschii subsp. tauschii]
TraesCS7A02G182500	0.312178	1.96487	0.550468	[G]	Carbohydrate transport and metabolism	Molecular Function: electron carrier activity (GO:0009055);; Molecular Function: protein disulfide oxidoreductase activity (GO:0015035);; Biological Process: intracellular signal transduction (GO:0035556);;	--	--	--	--	Protein of unknown function, DUF547	--	S	Function unknown	unnamed protein product [Triticum turgidum subsp. durum]
TraesCS1B02G077600	0.772236	3.87521	1.39655	[F]	Nucleotide transport and metabolism	Cellular Component: integral component of membrane (GO:0016021);; Molecular Function: transmembrane transporter activity (GO:0022857);;	K06901|0.0e+00|ats:109744419|K06901 adenine/guanine/hypoxanthine permease | (RefSeq) LOC109744419; adenine/guanine permease AZG1	--	--	--	Permease family	Adenine/guanine permease AZG1 OS=Arabidopsis thaliana OX=3702 GN=AZG1 PE=2 SV=1	S	Function unknown	unnamed protein product [Triticum turgidum subsp. durum]
TraesCS5A02G177700	4.02542	16.5801	9.31946	--	--	Cellular Component: photosystem I (GO:0009522);; Cellular Component: photosystem II (GO:0009523);; Cellular Component: chloroplast thylakoid membrane (GO:0009535);; Biological Process: photosynthesis, light harvesting (GO:0009765);; Cellular Component: integral component of membrane (GO:0016021);; Molecular Function: chlorophyll binding (GO:0016168);; Biological Process: protein-chromophore linka…	K14172|2.5e-175|ats:109754692|K14172 light-harvesting complex II chlorophyll a/b binding protein 7 | (RefSeq) LOC109754692; chlorophyll a-b binding protein of LHCII type 1 isoform X1	Photosynthesis - antenna proteins (ko00196)	--	--	Chlorophyll A-B binding protein	Chlorophyll a-b binding protein 7, chloroplastic OS=Arabidopsis thaliana OX=3702 GN=LHCB7 PE=2 SV=1	S	Function unknown	chlorophyll a-b binding protein of LHCII type 1 isoform X1 [Aegilops tauschii subsp. tauschii]
TraesCS7A02G190600	1.33568	5.81149	2.37351	--	--	Biological Process: auxin-activated signaling pathway (GO:0009734);; Cellular Component: integral component of membrane (GO:0016021);; Biological Process: transmembrane transport (GO:0055085);;	K13947|2.7e-312|ats:109765492|K13947 auxin efflux carrier family protein | (RefSeq) LOC109765492; probable auxin efflux carrier component 1c	--	--	--	Membrane transport protein	Probable auxin efflux carrier component 1c OS=Oryza sativa subsp. japonica OX=39947 GN=PIN1C PE=2 SV=1	U	Intracellular trafficking, secretion, and vesicular transport	unnamed protein product [Triticum turgidum subsp. durum]
TraesCS4D02G314400	0.868394	4.85679	2.46891	[I]	Lipid transport and metabolism	Molecular Function: iron ion binding (GO:0005506);; Biological Process: lipid biosynthetic process (GO:0008610);; Cellular Component: integral component of membrane (GO:0016021);; Molecular Function: oxidoreductase activity (GO:0016491);;	K15746|5.8e-161|ats:109783558|K15746 beta-carotene 3-hydroxylase [EC:1.14.15.24] | (RefSeq) LOC109783558; beta-carotene 3-hydroxylase, chloroplastic-like	Carotenoid biosynthesis (ko00906)	--	--	Fatty acid hydroxylase superfamily	Beta-carotene hydroxylase 2, chloroplastic OS=Capsicum annuum OX=4072 GN=CA2 PE=1 SV=2	S	Function unknown	beta-carotene hydroxylase D2 [Triticum aestivum]
TraesCS2A02G159100	1.17365	7.68599	2.87754	--	--	Cellular Component: integral component of membrane (GO:0016021);;	--	--	--	--	--	--	S	Function unknown	uncharacterized protein LOC109745464 [Aegilops tauschii subsp. tauschii]
TraesCS5D02G508800	2.98383	12.6688	5.85063	--	--	Biological Process: regulation of transcription, DNA-templated (GO:0006355);; Molecular Function: zinc ion binding (GO:0008270);; Molecular Function: sequence-specific DNA binding (GO:0043565);;	K09184|3.6e-08|dcr:108219662|K09184 GATA-binding protein, other eukaryote | (RefSeq) GATA transcription factor 11-like	--	[K]	Transcription	GATA zinc finger	GATA transcription factor 15 OS=Arabidopsis thaliana OX=3702 GN=GATA15 PE=2 SV=2	K	Transcription	GATA transcription factor 15-like [Aegilops tauschii subsp. tauschii]
TraesCS3D02G106100	1.06697	5.02333	3.42925	[QV]	Secondary metabolites biosynthesis, transport and catabolism;; Defense mechanisms	Molecular Function: monooxygenase activity (GO:0004497);; Molecular Function: iron ion binding (GO:0005506);; Molecular Function: oxidoreductase activity, acting on paired donors, with incorporation or reduction of molecular oxygen (GO:0016705);; Molecular Function: heme binding (GO:0020037);;	K09589|3.7e-282|ats:109756808|K09589 steroid 3-oxidase [EC:1.14.-.-] | (RefSeq) LOC109756808; cytochrome P450 90D2-like	Brassinosteroid biosynthesis (ko00905)	[QI]	Secondary metabolites biosynthesis, transport and catabolism;; Lipid transport and metabolism	Cytochrome P450	Cytochrome P450 90D2 OS=Oryza sativa subsp. japonica OX=39947 GN=CYP90D2 PE=1 SV=1	Q	Secondary metabolites biosynthesis, transport and catabolism	cytochrome P450 90D2-like [Aegilops tauschii subsp. tauschii]
TraesCS6D02G222000	1.51354	6.62973	5.65071	[C]	Energy production and conversion	Biological Process: cellular aldehyde metabolic process (GO:0006081);; Molecular Function: oxidoreductase activity, acting on the aldehyde or oxo group of donors, NAD or NADP as acceptor (GO:0016620);;	K00128|7.7e-272|ats:109785193|K00128 aldehyde dehydrogenase (NAD+) [EC:1.2.1.3] | (RefSeq) LOC109785193; aldehyde dehydrogenase family 3 member F1-like	Glycolysis / Gluconeogenesis (ko00010);; Ascorbate and aldarate metabolism (ko00053);; Fatty acid degradation (ko00071);; Valine, leucine and isoleucine degradation (ko00280);; Lysine degradation (ko00310);; Arginine and proline metabolism (ko00330);; Histidine metabolism (ko00340);; Tryptophan metabolism (ko00380);; beta-Alanine metabolism (ko00410);; Glycerolipid metabolism (ko00561);; Pyruvate…	[C]	Energy production and conversion	Aldehyde dehydrogenase family	Aldehyde dehydrogenase family 3 member F1 OS=Arabidopsis thaliana OX=3702 GN=ALDH3F1 PE=2 SV=2	C	Energy production and conversion	aldehyde dehydrogenase family 3 member F1-like [Aegilops tauschii subsp. tauschii]
TraesCS4A02G469900	0.570513	3.49094	1.17135	--	--	Molecular Function: DNA binding (GO:0003677);; Cellular Component: nucleus (GO:0005634);; Biological Process: regulation of transcription, DNA-templated (GO:0006355);;	--	--	[K]	Transcription	Associated with HOX	Homeobox protein BEL1 homolog OS=Arabidopsis thaliana OX=3702 GN=BEL1 PE=1 SV=2	K	Transcription	unnamed protein product [Triticum turgidum subsp. durum]
TraesCS5D02G159700	4.64811	17.8448	5.39241	[I]	Lipid transport and metabolism	Biological Process: lipid metabolic process (GO:0006629);; Cellular Component: integral component of membrane (GO:0016021);; Molecular Function: oxidoreductase activity, acting on paired donors, with oxidation of a pair of donors resulting in the reduction of molecular oxygen to two molecules of water (GO:0016717);;	K10257|1.2e-232|ats:109765018|K10257 acyl-lipid omega-3 desaturase [EC:1.14.19.25 1.14.19.35 1.14.19.36] | (RefSeq) LOC109765018; fatty acid desaturase DES3-like	--	--	--	Fatty acid desaturase	Fatty acid desaturase DES3 OS=Sorghum bicolor OX=4558 GN=DES3 PE=1 SV=1	I	Lipid transport and metabolism	fatty acid desaturase DES3-like [Aegilops tauschii subsp. tauschii]
TraesCS7B02G455900	0	1.65498	0.88529	[P]	Inorganic ion transport and metabolism	Molecular Function: carbonate dehydratase activity (GO:0004089);; Molecular Function: zinc ion binding (GO:0008270);;	K01674|2.5e-161|ats:109753767|K01674 carbonic anhydrase [EC:4.2.1.1] | (RefSeq) LOC109753767; alpha carbonic anhydrase 7-like	Nitrogen metabolism (ko00910)	[R]	General function prediction only	Eukaryotic-type carbonic anhydrase	Alpha carbonic anhydrase 7 OS=Arabidopsis thaliana OX=3702 GN=ACA7 PE=2 SV=1	P	Inorganic ion transport and metabolism	alpha carbonic anhydrase 7-like [Aegilops tauschii subsp. tauschii]
TraesCS7D02G381600	2.67326	12.7689	5.15382	--	--	Biological Process: ATP synthesis coupled proton transport (GO:0015986);; Molecular Function: proton-transporting ATP synthase activity, rotational mechanism (GO:0046933);;	--	--	--	--	--	--	S	Function unknown	uncharacterized protein LOC109751869 [Aegilops tauschii subsp. tauschii]
TraesCS7D02G111300	13.2733	48.9564	23.9034	[S]	Function unknown	--	--	--	[S]	Function unknown	Protein of unknown function (DUF1674)	--	S	Function unknown	predicted protein [Hordeum vulgare subsp. vulgare]
TraesCS3A02G136100	4.99776	18.8622	5.5418	[QV]	Secondary metabolites biosynthesis, transport and catabolism;; Defense mechanisms	Molecular Function: monooxygenase activity (GO:0004497);; Molecular Function: iron ion binding (GO:0005506);; Molecular Function: oxidoreductase activity, acting on paired donors, with incorporation or reduction of molecular oxygen (GO:0016705);; Molecular Function: heme binding (GO:0020037);;	K00487|3.7e-285|ats:109777191|K00487 trans-cinnamate 4-monooxygenase [EC:1.14.14.91] | (RefSeq) LOC109777191; trans-cinnamate 4-monooxygenase-like	Ubiquinone and other terpenoid-quinone biosynthesis (ko00130);; Phenylpropanoid biosynthesis (ko00940);; Flavonoid biosynthesis (ko00941);; Stilbenoid, diarylheptanoid and gingerol biosynthesis (ko00945)	[Q]	Secondary metabolites biosynthesis, transport and catabolism	Cytochrome P450	Trans-cinnamate 4-monooxygenase OS=Glycine max OX=3847 GN=CYP73A11 PE=2 SV=1	Q	Secondary metabolites biosynthesis, transport and catabolism	trans-cinnamate 4-monooxygenase-like [Aegilops tauschii subsp. tauschii]
TraesCS1A02G164900	4.77645	18.4123	5.35723	[G]	Carbohydrate transport and metabolism	Biological Process: carbohydrate metabolic process (GO:0005975);; Molecular Function: raffinose alpha-galactosidase activity (GO:0052692);;	K07407|3.0e-248|ats:109739953|K07407 alpha-galactosidase [EC:3.2.1.22] | (RefSeq) LOC109739953; alpha-galactosidase-like	Galactose metabolism (ko00052);; Glycerolipid metabolism (ko00561);; Sphingolipid metabolism (ko00600);; Glycosphingolipid biosynthesis - globo and isoglobo series (ko00603)	[G]	Carbohydrate transport and metabolism	Alpha galactosidase A	Alpha-galactosidase 1 OS=Arabidopsis thaliana OX=3702 GN=AGAL1 PE=2 SV=1	G	Carbohydrate transport and metabolism	alpha-galactosidase-like [Aegilops tauschii subsp. tauschii]
TraesCS5B02G256000	2.32916	9.77342	5.73729	[E]	Amino acid transport and metabolism	Cellular Component: integral component of membrane (GO:0016021);; Molecular Function: transmembrane transporter activity (GO:0022857);;	K03294|1.1e-182|cpap:110819638|K03294 basic amino acid/polyamine antiporter, APA family | (RefSeq) cationic amino acid transporter 1	--	[E]	Amino acid transport and metabolism	Amino acid permease	Cationic amino acid transporter 5 OS=Arabidopsis thaliana OX=3702 GN=CAT5 PE=1 SV=1	E	Amino acid transport and metabolism	cationic amino acid transporter 5-like [Aegilops tauschii subsp. tauschii]
TraesCS3D02G353100	2.46689	11.6261	3.81455	--	--	--	K12471|1.7e-100|sbi:110434224|K12471 epsin | (RefSeq) clathrin interactor EPSIN 3-like	Endocytosis (ko04144)	[F]	Nucleotide transport and metabolism	ENTH domain	--	U	Intracellular trafficking, secretion, and vesicular transport	epsin-3-like [Aegilops tauschii subsp. tauschii]
TraesCS6B02G353200	1.82021	8.41469	2.24098	[C]	Energy production and conversion	Molecular Function: FMN binding (GO:0010181);; Molecular Function: oxidoreductase activity (GO:0016491);;	K05894|2.4e-212|ats:109746826|K05894 12-oxophytodienoic acid reductase [EC:1.3.1.42] | (RefSeq) LOC109746826; putative 12-oxophytodienoate reductase 11	alpha-Linolenic acid metabolism (ko00592)	[CR]	Energy production and conversion;; General function prediction only	NADH:flavin oxidoreductase / NADH oxidase family	Putative 12-oxophytodienoate reductase 11 OS=Oryza sativa subsp. japonica OX=39947 GN=OPR11 PE=2 SV=1	C	Energy production and conversion	unnamed protein product [Triticum turgidum subsp. durum]
TraesCS4A02G388900	0.620759	4.79713	1.99113	[P]	Inorganic ion transport and metabolism	Molecular Function: carbonate dehydratase activity (GO:0004089);; Molecular Function: zinc ion binding (GO:0008270);;	K01674|2.0e-147|ats:109755851|K01674 carbonic anhydrase [EC:4.2.1.1] | (RefSeq) LOC109755851; alpha carbonic anhydrase 7-like	Nitrogen metabolism (ko00910)	[R]	General function prediction only	Eukaryotic-type carbonic anhydrase	Alpha carbonic anhydrase 7 OS=Arabidopsis thaliana OX=3702 GN=ACA7 PE=2 SV=1	P	Inorganic ion transport and metabolism	unnamed protein product [Triticum turgidum subsp. durum]
TraesCS4D02G120200	0.361983	2.9649	0.963785	--	--	Molecular Function: DNA binding (GO:0003677);; Molecular Function: transcription factor activity, sequence-specific DNA binding (GO:0003700);; Cellular Component: nucleus (GO:0005634);;	K13434|7.3e-26|mus:103971903|K13434 pathogenesis-related genes transcriptional activator PTI6 | (RefSeq) ethylene-responsive transcription factor ERF069-like	Plant-pathogen interaction (ko04626)	--	--	AP2 domain	Ethylene-responsive transcription factor CRF4 OS=Arabidopsis thaliana OX=3702 GN=CRF4 PE=1 SV=2	K	Transcription	pathogenesis-related genes transcriptional activator PTI6-like [Aegilops tauschii subsp. tauschii]
Ta_newGene_5658	0.636215	6.00072	1.71203	--	--	Cellular Component: chloroplast (GO:0009507);; Cellular Component: photosystem II (GO:0009523);; Biological Process: photosynthesis (GO:0015979);; Cellular Component: integral component of membrane (GO:0016021);;	K02721|1.5e-33|ats:109773446|K02721 photosystem II PsbW protein | (RefSeq) LOC109773446; photosystem II reaction center W protein, chloroplastic-like	Photosynthesis (ko00195)	--	--	Photosystem II reaction centre W protein (PsbW)	--	--	--	Photosystem II reaction center W protein, chloroplastic [Triticum urartu]
TraesCS6B02G309300	0.30644	3.0739	0.926121	[I]	Lipid transport and metabolism	Biological Process: lipid metabolic process (GO:0006629);; Cellular Component: integral component of membrane (GO:0016021);; Molecular Function: oxidoreductase activity, acting on paired donors, with oxidation of a pair of donors resulting in the reduction of molecular oxygen to two molecules of water (GO:0016717);;	K10256|2.2e-224|ats:109774938|K10256 omega-6 fatty acid desaturase / acyl-lipid omega-6 desaturase (Delta-12 desaturase) [EC:1.14.19.6 1.14.19.22] | (RefSeq) LOC109774938; fatty acid desaturase DES2-like isoform X1	Biosynthesis of unsaturated fatty acids (ko01040);; Fatty acid metabolism (ko01212)	--	--	Fatty acid desaturase	Fatty acid desaturase DES2 OS=Sorghum bicolor OX=4558 GN=DES2 PE=2 SV=1	I	Lipid transport and metabolism	fatty acid desaturase DES2-like isoform X2 [Aegilops tauschii subsp. tauschii]
TraesCS2D02G296100	0.554825	3.54333	1.60626	[L]	Replication, recombination and repair	Molecular Function: ubiquitin-protein transferase activity (GO:0004842);;	K10260|5.3e-14|mpp:MICPUCDRAFT_56233|K10260 F-box and WD-40 domain protein 7 | (RefSeq) WD40 repeat protein	Ubiquitin mediated proteolysis (ko04120)	--	--	U-box domain	E3 ubiquitin-protein ligase PUB22 OS=Arabidopsis thaliana OX=3702 GN=PUB22 PE=1 SV=1	O	Posttranslational modification, protein turnover, chaperones	E3 ubiquitin-protein ligase PUB23-like [Aegilops tauschii subsp. tauschii]
Ta_newGene_21877	2.16466	11.5024	3.40485	--	--	--	--	--	--	--	--	--	--	--	--
TraesCS1D02G194600	4.7009	23.0127	10.6437	--	--	Cellular Component: nucleosome (GO:0000786);; Molecular Function: DNA binding (GO:0003677);; Cellular Component: nucleus (GO:0005634);; Molecular Function: protein heterodimerization activity (GO:0046982);;	K11252|1.1e-62|bdi:100827576|K11252 histone H2B | (RefSeq) histone H2B.1	--	[B]	Chromatin structure and dynamics	Core histone H2A/H2B/H3/H4	Histone H2B.10 OS=Oryza sativa subsp. japonica OX=39947 GN=H2B.10 PE=3 SV=1	B	Chromatin structure and dynamics	histone H2B.1 [Brachypodium distachyon]
TraesCS7B02G229300	4.22634	17.7809	4.96569	--	--	Molecular Function: mRNA binding (GO:0003729);; Cellular Component: mRNA cleavage factor complex (GO:0005849);; Biological Process: mRNA polyadenylation (GO:0006378);;	K14397|4.1e-112|ats:109740607|K14397 cleavage and polyadenylation specificity factor subunit 5 | (RefSeq) LOC109740607; pre-mRNA cleavage factor Im 25 kDa subunit 1-like	mRNA surveillance pathway (ko03015)	[A]	RNA processing and modification	Nucleotide hydrolase	Pre-mRNA cleavage factor Im 25 kDa subunit 1 OS=Arabidopsis thaliana OX=3702 GN=CFIS1 PE=1 SV=1	A	RNA processing and modification	unnamed protein product [Triticum turgidum subsp. durum]
TraesCS1A02G059100	0.750277	4.44405	2.07858	[R]	General function prediction only	Biological Process: lipid catabolic process (GO:0016042);; Molecular Function: hydrolase activity (GO:0016787);;	K16815|5.1e-06|olu:OSTLU_32074|K16815 calcium-independent phospholipase A2-gamma | (RefSeq) predicted protein	--	[I]	Lipid transport and metabolism	Patatin-like phospholipase	Patatin-like protein 1 OS=Oryza sativa subsp. indica OX=39946 GN=PLP1 PE=3 SV=1	S	Function unknown	unnamed protein product [Triticum turgidum subsp. durum]
TraesCS5B02G003600	1.14413	5.82256	1.76305	[P]	Inorganic ion transport and metabolism	Cellular Component: membrane (GO:0016020);; Cellular Component: integral component of membrane (GO:0016021);; Molecular Function: transmembrane transporter activity (GO:0022857);;	--	--	--	--	Nodulin-like	--	S	Function unknown	Unknown similar to A.thaliana Hypothetical protein yhjx (F25A4.25) [Triticum aestivum]
TraesCS3A02G167200	1.01293	4.93034	2.12916	--	--	Molecular Function: transcription factor activity, sequence-specific DNA binding (GO:0003700);; Cellular Component: nucleus (GO:0005634);; Molecular Function: sequence-specific DNA binding (GO:0043565);;	K18835|1.3e-20|han:110903575|K18835 WRKY transcription factor 2 | (RefSeq) probable WRKY transcription factor 4	Plant-pathogen interaction (ko04626)	--	--	WRKY DNA -binding domain	WRKY transcription factor 6 OS=Arabidopsis thaliana OX=3702 GN=WRKY6 PE=1 SV=1	K	Transcription	unnamed protein product [Triticum turgidum subsp. durum]
TraesCS1A02G417800	0.767319	4.92908	2.61721	[M]	Cell wall/membrane/envelope biogenesis	Molecular Function: 3-beta-hydroxy-delta5-steroid dehydrogenase activity (GO:0003854);; Biological Process: steroid biosynthetic process (GO:0006694);;	K09753|3.1e-39|ppp:112288176|K09753 cinnamoyl-CoA reductase [EC:1.2.1.44] | (RefSeq) cinnamoyl-CoA reductase 1-like isoform X1	Phenylpropanoid biosynthesis (ko00940)	[V]	Defense mechanisms	3-beta hydroxysteroid dehydrogenase/isomerase family	Cinnamoyl-CoA reductase-like SNL6 OS=Oryza sativa subsp. japonica OX=39947 GN=SNL6 PE=3 SV=1	M	Cell wall/membrane/envelope biogenesis	cinnamoyl-CoA reductase-like SNL6 [Aegilops tauschii subsp. tauschii]
TraesCS2D02G481000	3.22048	12.5902	3.59284	--	--	Cellular Component: integral component of membrane (GO:0016021);; Molecular Function: transferase activity, transferring glycosyl groups (GO:0016757);;	K18207|1.8e-67|atr:18433656|K18207 protein O-mannose beta-1,4-N-acetylglucosaminyltransferase [EC:2.4.1.312] | (RefSeq) protein O-linked-mannose beta-1,4-N-acetylglucosaminyltransferase 2	Mannose type O-glycan biosynthesis (ko00515)	[S]	Function unknown	Protein of unknown function (DUF563)	Beta-1,2-xylosyltransferease XAX1 OS=Oryza sativa subsp. japonica OX=39947 GN=XAX1 PE=1 SV=1	S	Function unknown	uncharacterized protein LOC109745439 [Aegilops tauschii subsp. tauschii]
TraesCS1D02G176400	4.1151	15.825	4.45441	[QV]	Secondary metabolites biosynthesis, transport and catabolism;; Defense mechanisms	Molecular Function: monooxygenase activity (GO:0004497);; Molecular Function: iron ion binding (GO:0005506);; Molecular Function: oxidoreductase activity, acting on paired donors, with incorporation or reduction of molecular oxygen (GO:0016705);; Molecular Function: heme binding (GO:0020037);;	K09755|9.5e-263|bdi:100833404|K09755 ferulate-5-hydroxylase [EC:1.14.-.-] | (RefSeq) cytochrome P450 84A1	Phenylpropanoid biosynthesis (ko00940)	[Q]	Secondary metabolites biosynthesis, transport and catabolism	Cytochrome P450	Cytochrome P450 84A1 OS=Arabidopsis thaliana OX=3702 GN=CYP84A1 PE=1 SV=1	Q	Secondary metabolites biosynthesis, transport and catabolism	cytochrome P450 84A1-like [Aegilops tauschii subsp. tauschii]
TraesCS1B02G275600	1.7471	7.3479	4.85045	--	--	Cellular Component: ubiquitin ligase complex (GO:0000151);; Molecular Function: molecular_function (GO:0003674);; Molecular Function: catalytic activity (GO:0003824);; Molecular Function: ubiquitin-protein transferase activity (GO:0004842);; Molecular Function: protein binding (GO:0005515);; Cellular Component: cellular_component (GO:0005575);; Cellular Component: intracellular (GO:0005622);; Cel…	K03875|1.3e-136|ats:109743063|K03875 F-box and leucine-rich repeat protein 1 (S-phase kinase-associated protein 2) | (RefSeq) LOC109743063; F-box protein SKP2A-like	Ubiquitin mediated proteolysis (ko04120)	[R]	General function prediction only	Leucine Rich repeat	F-box protein SKP2A OS=Arabidopsis thaliana OX=3702 GN=SKP2A PE=1 SV=1	O	Posttranslational modification, protein turnover, chaperones	unnamed protein product [Triticum turgidum subsp. durum]
TraesCS3B02G315200	5.84893	23.2817	14.9159	[R]	General function prediction only	--	--	--	--	--	--	Pathogen-related protein OS=Hordeum vulgare OX=4513 PE=2 SV=2	S	Function unknown	pathogen-related protein [Aegilops tauschii subsp. tauschii]
TraesCS1D02G239800	0.636656	3.89733	2.13974	--	--	Molecular Function: calcium ion binding (GO:0005509);; Molecular Function: calcium-dependent phospholipid binding (GO:0005544);;	K17098|3.4e-175|ats:109733385|K17098 annexin D | (RefSeq) LOC109733385; annexin D4	--	[U]	Intracellular trafficking, secretion, and vesicular transport	Annexin	Annexin D4 OS=Arabidopsis thaliana OX=3702 GN=ANN4 PE=1 SV=1	S	Function unknown	annexin D4 [Aegilops tauschii subsp. tauschii]
TraesCS3B02G111000	3.94821	15.5565	6.41546	--	--	Cellular Component: integral component of membrane (GO:0016021);;	K22379|1.4e-160|aof:109846789|K22379 E3 ubiquitin-protein ligase RNFT1 [EC:2.3.2.27] | (RefSeq) RING finger and transmembrane domain-containing protein 2	--	[S]	Function unknown	Zinc finger, C3HC4 type (RING finger)	--	S	Function unknown	RING finger and transmembrane domain-containing protein 2-like [Aegilops tauschii subsp. tauschii]
TraesCS4A02G123100	1.36015	8.53354	2.62331	--	--	Molecular Function: calcium ion binding (GO:0005509);;	K02183|1.4e-87|ats:109773776|K02183 calmodulin | (RefSeq) LOC109773776; calmodulin	MAPK signaling pathway - plant (ko04016);; Phosphatidylinositol signaling system (ko04070);; Plant-pathogen interaction (ko04626)	[T]	Signal transduction mechanisms	EF-hand domain pair	Calcium-binding protein CP1 OS=Arabidopsis thaliana OX=3702 GN=CP1 PE=2 SV=1	DTZ	Cell cycle control, cell division, chromosome partitioning;; Signal transduction mechanisms;; Cytoskeleton	calmodulin [Aegilops tauschii subsp. tauschii]
TraesCS1D02G268900	1.98339	9.51011	6.04166	--	--	Molecular Function: transcription regulatory region sequence-specific DNA binding (GO:0000976);; Molecular Function: transcription factor activity, sequence-specific DNA binding (GO:0003700);; Cellular Component: nucleus (GO:0005634);; Biological Process: cell differentiation (GO:0030154);; Molecular Function: sequence-specific DNA binding (GO:0043565);;	K09422|7.5e-146|ats:109736407|K09422 transcription factor MYB, plant | (RefSeq) LOC109736407; myb-related protein 308-like	--	[K]	Transcription	Myb-like DNA-binding domain	Myb-related protein 308 OS=Antirrhinum majus OX=4151 GN=MYB308 PE=2 SV=1	K	Transcription	R2R3-MYB protein [Triticum aestivum]
TraesCS5D02G136000	1.07388	5.33169	1.79739	--	--	Molecular Function: molecular_function (GO:0003674);; Molecular Function: nucleic acid binding (GO:0003676);; Molecular Function: RNA binding (GO:0003723);; Molecular Function: catalytic activity (GO:0003824);; Molecular Function: nuclease activity (GO:0004518);; Molecular Function: endonuclease activity (GO:0004519);; Molecular Function: binding (GO:0005488);; Cellular Component: cellular_compon…	--	--	--	--	PPR repeat family	--	S	Function unknown	pentatricopeptide repeat-containing protein At1g22960, mitochondrial-like isoform X2 [Aegilops tauschii subsp. tauschii]
TraesCS1B02G308500	7.56497	29.6858	11.9625	--	--	Cellular Component: chloroplast thylakoid membrane (GO:0009535);; Biological Process: regulation of protein complex stability (GO:0061635);;	--	--	--	--	--	Protein MAINTENANCE OF PSII UNDER HIGH LIGHT 1 OS=Arabidopsis thaliana OX=3702 GN=MPH1 PE=1 SV=1	S	Function unknown	unnamed protein product [Triticum turgidum subsp. durum]
TraesCS2B02G479500	1.03918	5.11976	2.6167	--	--	--	--	--	--	--	Protein of unknown function (DUF3615)	--	S	Function unknown	unnamed protein product [Triticum turgidum subsp. durum]
TraesCS7B02G013000	15.6765	59.6889	30.7771	[S]	Function unknown	--	--	--	[S]	Function unknown	Protein of unknown function (DUF1674)	--	S	Function unknown	unnamed protein product [Triticum turgidum subsp. durum]
Ta_newGene_6257	10.527	40.3753	17.0475	--	--	Molecular Function: transcription factor activity, sequence-specific DNA binding (GO:0003700);; Cellular Component: nucleus (GO:0005634);; Biological Process: red or far-red light signaling pathway (GO:0010017);; Biological Process: regulation of photomorphogenesis (GO:0010099);; Biological Process: response to red light (GO:0010114);; Biological Process: response to far red light (GO:0010218);;	K16241|1.6e-44|ats:109774451|K16241 transcription factor HY5 | (RefSeq) LOC109774451; transcription factor HY5-like	Circadian rhythm - plant (ko04712)	[K]	Transcription	bZIP transcription factor	Transcription factor HY5 OS=Solanum lycopersicum OX=4081 GN=HY5 PE=2 SV=1	--	--	unnamed protein product [Triticum aestivum]
TraesCS2D02G535700	0	1.13155	0.5932	[QV]	Secondary metabolites biosynthesis, transport and catabolism;; Defense mechanisms	Molecular Function: iron ion binding (GO:0005506);; Cellular Component: integral component of membrane (GO:0016021);; Molecular Function: oxidoreductase activity, acting on paired donors, with incorporation or reduction of molecular oxygen (GO:0016705);; Molecular Function: heme binding (GO:0020037);;	K20624|3.7e-285|ats:109782704|K20624 12-hydroxyjasmonoyl-L-amino acid 12-hydroxylase / fatty acid hydroxylase [EC:1.14.14.49] | (RefSeq) LOC109782704; cytochrome P450 94C1-like	--	[QI]	Secondary metabolites biosynthesis, transport and catabolism;; Lipid transport and metabolism	Cytochrome P450	Cytochrome P450 94C1 OS=Arabidopsis thaliana OX=3702 GN=CYP94C1 PE=1 SV=1	Q	Secondary metabolites biosynthesis, transport and catabolism	cytochrome P450 94C1-like [Aegilops tauschii subsp. tauschii]
TraesCS1D02G098000	4.36041	18.009	13.2386	[Q]	Secondary metabolites biosynthesis, transport and catabolism	Molecular Function: oxidoreductase activity (GO:0016491);; Molecular Function: metal ion binding (GO:0046872);;	K05933|3.7e-179|ats:109739668|K05933 aminocyclopropanecarboxylate oxidase [EC:1.14.17.4] | (RefSeq) LOC109739668; 1-aminocyclopropane-1-carboxylate oxidase-like	Cysteine and methionine metabolism (ko00270)	[QR]	Secondary metabolites biosynthesis, transport and catabolism;; General function prediction only	2OG-Fe(II) oxygenase superfamily	1-aminocyclopropane-1-carboxylate oxidase OS=Musa acuminata OX=4641 GN=MAO1B PE=3 SV=1	S	Function unknown	1-aminocyclopropane-1-carboxylate oxidase-like [Aegilops tauschii subsp. tauschii]
TraesCS7D02G343800	3.17446	14.2557	8.94237	--	--	Cellular Component: endoplasmic reticulum membrane (GO:0005789);; Biological Process: intracellular protein transport (GO:0006886);; Biological Process: ER to Golgi vesicle-mediated transport (GO:0006888);; Cellular Component: integral component of membrane (GO:0016021);; Biological Process: protein localization to endoplasmic reticulum exit site (GO:0070973);;	K14009|1.3e-112|ats:109740409|K14009 B-cell receptor-associated protein 31 | (RefSeq) LOC109740409; B-cell receptor-associated protein 31-like	Protein processing in endoplasmic reticulum (ko04141)	[V]	Defense mechanisms	--	--	S	Function unknown	B-cell receptor-associated protein 31-like [Aegilops tauschii subsp. tauschii]
Ta_newGene_10829	1.0164	4.92168	1.55444	--	--	--	--	--	--	--	--	--	--	--	--
TraesCS3D02G534800	1.81631	8.77491	3.54101	--	--	Molecular Function: UDP-glycosyltransferase activity (GO:0008194);;	K22845|7.8e-208|bdi:100846154|K22845 phlorizin synthase [EC:2.4.1.357] | (RefSeq) anthocyanidin 5,3-O-glucosyltransferase-like	Flavonoid biosynthesis (ko00941)	[GC]	Carbohydrate transport and metabolism;; Energy production and conversion	UDP-glucoronosyl and UDP-glucosyl transferase	Anthocyanidin 5,3-O-glucosyltransferase OS=Rosa hybrid cultivar OX=128735 GN=RhGT1 PE=2 SV=1	S	Function unknown	anthocyanidin 5,3-O-glucosyltransferase-like [Aegilops tauschii subsp. tauschii]
TraesCS2A02G420900	1.08766	5.16041	3.01821	--	--	--	--	--	--	--	--	Protein NARROW LEAF 1 OS=Oryza sativa subsp. japonica OX=39947 GN=NAL1 PE=1 SV=1	S	Function unknown	unnamed protein product [Triticum turgidum subsp. durum]
TraesCS7D02G351900	2.34894	9.41211	4.22034	[HC]	Coenzyme transport and metabolism;; Energy production and conversion	Molecular Function: FAD binding (GO:0071949);;	K09838|5.2e-09|lsv:111917120|K09838 zeaxanthin epoxidase [EC:1.14.15.21] | (RefSeq) zeaxanthin epoxidase, chloroplastic-like isoform X1	Carotenoid biosynthesis (ko00906)	[CR]	Energy production and conversion;; General function prediction only	FAD binding domain	--	S	Function unknown	uncharacterized protein LOC109770907 [Aegilops tauschii subsp. tauschii]
TraesCS5A02G084900	0.943397	6.87887	1.97661	--	--	--	K03511|5.5e-53|dzi:111309021|K03511 DNA polymerase kappa [EC:2.7.7.7] | (RefSeq) DNA polymerase kappa isoform X1	--	[L]	Replication, recombination and repair	--	--	S	Function unknown	uncharacterized protein LOC109749999 [Aegilops tauschii subsp. tauschii]
TraesCS6B02G265800	7.80837	31.1663	22.3782	--	--	Cellular Component: integral component of membrane (GO:0016021);; Molecular Function: oxidoreductase activity (GO:0016491);;	K08360|3.2e-122|ats:109753829|K08360 cytochrome b-561 [EC:7.2.1.3] | (RefSeq) LOC109753829; probable ascorbate-specific transmembrane electron transporter 1	--	[C]	Energy production and conversion	Eukaryotic cytochrome b561	Probable ascorbate-specific transmembrane electron transporter 1 OS=Oryza sativa subsp. japonica OX=39947 GN=Os02g0642300 PE=3 SV=1	O	Posttranslational modification, protein turnover, chaperones	Cytochrome b561 [Hordeum vulgare]
TraesCS4B02G238700	1.31473	6.30598	3.33549	[T]	Signal transduction mechanisms	Molecular Function: protein kinase activity (GO:0004672);; Molecular Function: ATP binding (GO:0005524);; Cellular Component: integral component of membrane (GO:0016021);;	K23544|8.9e-67|brp:103842861|K23544 serine incorporator 1/3 | (RefSeq) serine incorporator 3	--	[T]	Signal transduction mechanisms	Protein kinase domain	Wall-associated receptor kinase-like 14 OS=Arabidopsis thaliana OX=3702 GN=WAKL14 PE=2 SV=2	T	Signal transduction mechanisms	wall-associated receptor kinase-like 14 [Aegilops tauschii subsp. tauschii]
TraesCS7D02G046000	1.39926	7.58656	3.72819	[E]	Amino acid transport and metabolism	Molecular Function: folic acid binding (GO:0005542);; Molecular Function: transferase activity (GO:0016740);;	--	--	--	--	Formiminotransferase domain, N-terminal subdomain	--	E	Amino acid transport and metabolism	formimidoyltransferase-cyclodeaminase [Aegilops tauschii subsp. tauschii]
TraesCS3B02G131700	0.570867	2.85984	0.810047	--	--	Molecular Function: DNA binding (GO:0003677);; Cellular Component: nucleus (GO:0005634);;	--	--	--	--	Williams-Beuren syndrome DDT (WSD), D-TOX E motif	Homeobox-DDT domain protein RLT3 OS=Arabidopsis thaliana OX=3702 GN=RLT3 PE=3 SV=1	S	Function unknown	unnamed protein product [Triticum turgidum subsp. durum]
TraesCS2D02G209300	0.232794	1.88349	0.603019	[HT]	Coenzyme transport and metabolism;; Signal transduction mechanisms	Molecular Function: kinase activity (GO:0016301);;	K08869|0.0e+00|ats:109758036|K08869 aarF domain-containing kinase | (RefSeq) LOC109758036; probable serine/threonine-protein kinase abkC	--	[R]	General function prediction only	ABC1 family	Protein ACTIVITY OF BC1 COMPLEX KINASE 7, chloroplastic OS=Arabidopsis thaliana OX=3702 GN=ABC1K7 PE=1 SV=1	S	Function unknown	probable serine/threonine-protein kinase abkC [Aegilops tauschii subsp. tauschii]
TraesCS6D02G362400	4.73134	19.9062	7.79793	[PH]	Inorganic ion transport and metabolism;; Coenzyme transport and metabolism	Molecular Function: ATP binding (GO:0005524);; Molecular Function: ATPase activity (GO:0016887);;	K12608|4.6e-154|ats:109742870|K12608 CCR4-NOT complex subunit CAF16 | (RefSeq) LOC109742870; ABC transporter I family member 19	RNA degradation (ko03018)	[RK]	General function prediction only;; Transcription	ABC transporter	ABC transporter I family member 19 OS=Arabidopsis thaliana OX=3702 GN=ABCI19 PE=2 SV=1	S	Function unknown	ABC transporter I family member 19 [Aegilops tauschii subsp. tauschii]
TraesCS7D02G417600	0.651769	4.83351	1.44331	[T]	Signal transduction mechanisms	Molecular Function: protein serine/threonine phosphatase activity (GO:0004722);; Molecular Function: metal ion binding (GO:0046872);;	K17506|3.4e-158|ats:109765805|K17506 protein phosphatase 1L [EC:3.1.3.16] | (RefSeq) LOC109765805; probable protein phosphatase 2C 59	--	[T]	Signal transduction mechanisms	Protein phosphatase 2C	Probable protein phosphatase 2C 59 OS=Oryza sativa subsp. japonica OX=39947 GN=Os06g0698300 PE=2 SV=1	T	Signal transduction mechanisms	probable protein phosphatase 2C 59 [Aegilops tauschii subsp. tauschii]
TraesCS5B02G363800	31.6739	114.926	35.7757	[P]	Inorganic ion transport and metabolism	Molecular Function: NADPH-hemoprotein reductase activity (GO:0003958);; Cellular Component: endoplasmic reticulum membrane (GO:0005789);; Molecular Function: FMN binding (GO:0010181);; Cellular Component: integral component of membrane (GO:0016021);; Molecular Function: flavin adenine dinucleotide binding (GO:0050660);; Molecular Function: NADP binding (GO:0050661);;	K00327|0.0e+00|ats:109755228|K00327 NADPH-ferrihemoprotein reductase [EC:1.6.2.4] | (RefSeq) LOC109755228; NADPH--cytochrome P450 reductase-like	--	[C]	Energy production and conversion	FAD binding domain	NADPH--cytochrome P450 reductase OS=Catharanthus roseus OX=4058 GN=CPR PE=2 SV=1	P	Inorganic ion transport and metabolism	NADPH--cytochrome P450 reductase-like [Aegilops tauschii subsp. tauschii]
Ta_newGene_19967	2.11837	9.46987	2.59779	--	--	--	--	--	--	--	--	--	--	--	hypothetical protein TRIUR3_01223 [Triticum urartu]
TraesCS7A02G267500	0.768858	4.68009	1.2583	[L]	Replication, recombination and repair	Molecular Function: deoxyribodipyrimidine photo-lyase activity (GO:0003904);; Biological Process: DNA repair (GO:0006281);; Cellular Component: integral component of membrane (GO:0016021);;	K01669|4.4e-286|ats:109784220|K01669 deoxyribodipyrimidine photo-lyase [EC:4.1.99.3] | (RefSeq) LOC109784220; deoxyribodipyrimidine photo-lyase	--	[LT]	Replication, recombination and repair;; Signal transduction mechanisms	DNA photolyase	Deoxyribodipyrimidine photo-lyase OS=Oryza sativa subsp. japonica OX=39947 GN=PHR PE=1 SV=1	L	Replication, recombination and repair	deoxyribodipyrimidine photo-lyase [Aegilops tauschii subsp. tauschii]
TraesCS2D02G408900	19.4287	77.5115	38.545	--	--	--	--	--	--	--	Hydrophobic seed protein	14 kDa proline-rich protein DC2.15 OS=Daucus carota OX=4039 PE=2 SV=1	S	Function unknown	putative glycine-rich cell wall structural protein 1 [Aegilops tauschii subsp. tauschii]
TraesCS5A02G465700	0.042133	1.21346	0.352999	[T]	Signal transduction mechanisms	Molecular Function: protein kinase activity (GO:0004672);; Molecular Function: ATP binding (GO:0005524);; Cellular Component: integral component of membrane (GO:0016021);;	K24104|2.3e-64|thj:104799061|K24104 GPN-loop GTPase | (RefSeq) LOW QUALITY PROTEIN: uncharacterized protein LOC104799061	--	--	--	Protein kinase domain	Cysteine-rich receptor-like protein kinase 6 OS=Oryza sativa subsp. japonica OX=39947 GN=CRK6 PE=1 SV=1	T	Signal transduction mechanisms	unnamed protein product [Triticum turgidum subsp. durum]
TraesCS5D02G241200	11.4418	43.3565	41.749	[O]	Posttranslational modification, protein turnover, chaperones	Molecular Function: protein disulfide isomerase activity (GO:0003756);; Biological Process: cell redox homeostasis (GO:0045454);;	K09584|1.7e-241|ats:109754984|K09584 protein disulfide-isomerase A6 [EC:5.3.4.1] | (RefSeq) LOC109754984; protein disulfide isomerase-like 2-3	Protein processing in endoplasmic reticulum (ko04141)	[O]	Posttranslational modification, protein turnover, chaperones	Thioredoxin	Protein disulfide isomerase-like 2-3 OS=Oryza sativa subsp. japonica OX=39947 GN=PDIL2-3 PE=2 SV=1	O	Posttranslational modification, protein turnover, chaperones	protein disulfide isomerase-like 2-3 [Aegilops tauschii subsp. tauschii]
Ta_newGene_10274	1.03836	5.25167	2.97065	--	--	--	--	--	--	--	--	--	--	--	--
TraesCS4A02G130800	15.3481	57.6953	19.6172	--	--	--	--	--	--	--	Ricin-type beta-trefoil lectin domain-like	Ricin B-like lectin R40C1 OS=Oryza sativa subsp. japonica OX=39947 GN=R40C1 PE=1 SV=1	S	Function unknown	unnamed protein product [Triticum turgidum subsp. durum]
TraesCS5A02G368700	3.69052	15.2984	5.4175	[V]	Defense mechanisms	Molecular Function: antiporter activity (GO:0015297);; Cellular Component: integral component of membrane (GO:0016021);; Molecular Function: xenobiotic transporter activity (GO:0042910);;	K03327|1.3e-258|ats:109761110|K03327 multidrug resistance protein, MATE family | (RefSeq) LOC109761110; protein DETOXIFICATION 16-like	--	[R]	General function prediction only	MatE	Protein DETOXIFICATION 16 OS=Arabidopsis thaliana OX=3702 GN=DTX16 PE=2 SV=1	V	Defense mechanisms	unnamed protein product [Triticum turgidum subsp. durum]
TraesCS4A02G410600	0	1.66797	0.87625	--	--	Biological Process: phototropism (GO:0009638);;	--	--	--	--	--	--	S	Function unknown	uncharacterized protein LOC109734540 [Aegilops tauschii subsp. tauschii]
TraesCS3D02G280400	129.188	468.632	289.233	--	--	--	K12472|1.1e-26|cqi:110701739|K12472 epidermal growth factor receptor substrate 15 | (RefSeq) GATA zinc finger domain-containing protein 14-like	Endocytosis (ko04144)	--	--	BURP domain	BURP domain-containing protein 3 OS=Oryza sativa subsp. japonica OX=39947 GN=BURP3 PE=2 SV=1	S	Function unknown	BURP domain-containing protein 3 [Aegilops tauschii subsp. tauschii]
TraesCS5D02G216300	14.2101	54.8041	29.4778	[O]	Posttranslational modification, protein turnover, chaperones	Molecular Function: cysteine-type peptidase activity (GO:0008234);; Cellular Component: integral component of membrane (GO:0016021);;	K01366|2.1e-205|ats:109751542|K01366 cathepsin H [EC:3.4.22.16] | (RefSeq) LOC109751542; thiol protease aleurain	--	[O]	Posttranslational modification, protein turnover, chaperones	Papain family cysteine protease	Thiol protease aleurain OS=Hordeum vulgare OX=4513 PE=2 SV=1	O	Posttranslational modification, protein turnover, chaperones	thiol protease aleurain [Aegilops tauschii subsp. tauschii]
TraesCS3D02G173300	1.13209	5.64708	2.44822	--	--	Molecular Function: transcription factor activity, sequence-specific DNA binding (GO:0003700);; Cellular Component: nucleus (GO:0005634);; Molecular Function: sequence-specific DNA binding (GO:0043565);;	K18835|1.5e-20|han:110903575|K18835 WRKY transcription factor 2 | (RefSeq) probable WRKY transcription factor 4	Plant-pathogen interaction (ko04626)	--	--	WRKY DNA -binding domain	WRKY transcription factor 6 OS=Arabidopsis thaliana OX=3702 GN=WRKY6 PE=1 SV=1	K	Transcription	unnamed protein product [Triticum turgidum subsp. durum]
TraesCS7A02G403900	0.550342	4.04387	1.17178	--	--	Biological Process: regulation of transcription, DNA-templated (GO:0006355);; Molecular Function: protein dimerization activity (GO:0046983);;	K18878|2.6e-11|cann:107866053|K18878 BHLH transcription factor Upa20 | (RefSeq) Upa20; transcription factor bHLH137-like	Plant-pathogen interaction (ko04626)	--	--	--	Transcription factor bHLH48 OS=Arabidopsis thaliana OX=3702 GN=BHLH48 PE=2 SV=1	K	Transcription	unnamed protein product [Triticum turgidum subsp. durum]
TraesCS3A02G227400	7.12066	27.7098	7.56347	--	--	Cellular Component: integral component of membrane (GO:0016021);; Molecular Function: transferase activity, transferring acyl groups (GO:0016746);;	K13508|3.0e-293|ats:109770082|K13508 glycerol-3-phosphate acyltransferase [EC:2.3.1.15 2.3.1.198] | (RefSeq) LOC109770082; glycerol-3-phosphate acyltransferase 1-like	Glycerolipid metabolism (ko00561);; Glycerophospholipid metabolism (ko00564)	--	--	haloacid dehalogenase-like hydrolase	Glycerol-3-phosphate acyltransferase 1 OS=Arabidopsis thaliana OX=3702 GN=GPAT1 PE=1 SV=1	I	Lipid transport and metabolism	glycerol-3-phosphate acyltransferase 1-like [Aegilops tauschii subsp. tauschii]
TraesCS2D02G330400	5.43518	28.6833	10.0169	--	--	--	K10523|1.1e-12|aip:107606421|K10523 speckle-type POZ protein | (RefSeq) BTB/POZ domain-containing protein At1g55760	--	--	--	--	Disease resistance protein Pik-1 OS=Oryza sativa subsp. japonica OX=39947 GN=PIK-1 PE=1 SV=1	S	Function unknown	heavy metal-associated isoprenylated plant protein 16-like [Aegilops tauschii subsp. tauschii]
TraesCS3B02G173400	8.68105	44.4368	25.6609	--	--	--	--	--	--	--	--	--	S	Function unknown	uncharacterized protein LOC109753521 [Aegilops tauschii subsp. tauschii]
TraesCS3A02G025300	111.393	407.206	189.265	--	--	Molecular Function: hydrolase activity, acting on ester bonds (GO:0016788);;	K01206|2.6e-100|thj:104825554|K01206 alpha-L-fucosidase [EC:3.2.1.51] | (RefSeq) alpha-L-fucosidase 3	Other glycan degradation (ko00511)	--	--	GDSL-like Lipase/Acylhydrolase	GDSL esterase/lipase At3g26430 OS=Arabidopsis thaliana OX=3702 GN=At3g26430 PE=2 SV=1	S	Function unknown	unnamed protein product [Triticum turgidum subsp. durum]
TraesCS2D02G185300	0	1.4178	0.471387	[I]	Lipid transport and metabolism	Molecular Function: catalytic activity (GO:0003824);;	--	--	[R]	General function prediction only	alpha/beta hydrolase fold	--	S	Function unknown	uncharacterized protein LOC109746488 isoform X1 [Aegilops tauschii subsp. tauschii]
TraesCS1D02G327000	10.595	40.3672	16.3412	[O]	Posttranslational modification, protein turnover, chaperones	Molecular Function: cysteine-type peptidase activity (GO:0008234);;	K16292|1.0e-100|csl:COCSUDRAFT_21961|K16292 KDEL-tailed cysteine endopeptidase [EC:3.4.22.-] | (RefSeq) hypothetical protein	--	[O]	Posttranslational modification, protein turnover, chaperones	Papain family cysteine protease	Probable cysteine protease RD21B OS=Arabidopsis thaliana OX=3702 GN=RD21B PE=1 SV=1	O	Posttranslational modification, protein turnover, chaperones	low-temperature-induced cysteine proteinase [Aegilops tauschii subsp. tauschii]
TraesCS3A02G489800	2.73105	11.6168	6.89713	--	--	--	--	--	--	--	--	--	S	Function unknown	uncharacterized protein LOC109779201 [Aegilops tauschii subsp. tauschii]
TraesCS7B02G142500	0.081855	1.42926	0.389652	[I]	Lipid transport and metabolism	Molecular Function: hydroxymethylglutaryl-CoA reductase (NADPH) activity (GO:0004420);; Cellular Component: endoplasmic reticulum membrane (GO:0005789);; Biological Process: isoprenoid biosynthetic process (GO:0008299);; Biological Process: coenzyme A metabolic process (GO:0015936);; Cellular Component: integral component of membrane (GO:0016021);;	K00021|2.1e-305|ats:109746630|K00021 hydroxymethylglutaryl-CoA reductase (NADPH) [EC:1.1.1.34] | (RefSeq) LOC109746630; 3-hydroxy-3-methylglutaryl-coenzyme A reductase 3	Terpenoid backbone biosynthesis (ko00900)	[I]	Lipid transport and metabolism	Hydroxymethylglutaryl-coenzyme A reductase	3-hydroxy-3-methylglutaryl-coenzyme A reductase OS=Zea mays OX=4577 GN=HMGR PE=3 SV=1	I	Lipid transport and metabolism	unnamed protein product [Triticum turgidum subsp. durum]
TraesCS4D02G180700	25.5457	95.4322	36.176	[V]	Defense mechanisms	Molecular Function: ATP binding (GO:0005524);; Molecular Function: ATPase activity (GO:0016887);;	K12608|7.9e-177|ats:109747892|K12608 CCR4-NOT complex subunit CAF16 | (RefSeq) LOC109747892; ABC transporter I family member 20	RNA degradation (ko03018)	[RK]	General function prediction only;; Transcription	ABC transporter	ABC transporter I family member 20 OS=Arabidopsis thaliana OX=3702 GN=ABCI20 PE=2 SV=1	S	Function unknown	ABC transporter I family member 20 [Aegilops tauschii subsp. tauschii]
TraesCS4D02G029400	0.992694	5.08689	1.30597	--	--	Cellular Component: membrane (GO:0016020);;	K20891|1.5e-264|ats:109741790|K20891 beta-glucuronosyltransferase [EC:2.4.1.-] | (RefSeq) LOC109741790; beta-glucuronosyltransferase GlcAT14B-like	--	[G]	Carbohydrate transport and metabolism	Core-2/I-Branching enzyme	Beta-glucuronosyltransferase GlcAT14A OS=Arabidopsis thaliana OX=3702 GN=GLCAT14A PE=2 SV=1	S	Function unknown	beta-glucuronosyltransferase GlcAT14B-like [Aegilops tauschii subsp. tauschii]
TraesCS6A02G059600	2.44484	11.2967	3.46466	[C]	Energy production and conversion	Molecular Function: glutathione transferase activity (GO:0004364);;	K07393|5.1e-199|ats:109736884|K07393 glutathionyl-hydroquinone reductase [EC:1.8.5.7] | (RefSeq) uncharacterized protein LOC109736884 isoform X1	--	[O]	Posttranslational modification, protein turnover, chaperones	Glutathione S-transferase, N-terminal domain	--	O	Posttranslational modification, protein turnover, chaperones	unnamed protein product [Triticum turgidum subsp. durum]
TraesCSU02G146600	0.88836	7.12693	1.80542	--	--	--	--	--	--	--	Thaumatin family	Thaumatin-like protein OS=Oryza sativa subsp. japonica OX=39947 GN=Os12g0628600 PE=1 SV=1	S	Function unknown	--
TraesCS3B02G063600	43.0948	168.164	105.649	--	--	Biological Process: lipid transport (GO:0006869);; Molecular Function: lipid binding (GO:0008289);; Cellular Component: membrane (GO:0016020);;	--	--	--	--	Protease inhibitor/seed storage/LTP family	Non-specific lipid-transfer protein 4.1 OS=Hordeum vulgare OX=4513 GN=LTP4.1 PE=1 SV=1	U	Intracellular trafficking, secretion, and vesicular transport	non-specific lipid transfer protein 1 precursor [Triticum aestivum]
TraesCS4A02G372600	16.9168	64.7197	46.3005	[O]	Posttranslational modification, protein turnover, chaperones	Cellular Component: vacuolar membrane (GO:0005774);; Cellular Component: Golgi apparatus (GO:0005794);; Cellular Component: plasma membrane (GO:0005886);; Cellular Component: plasmodesma (GO:0009506);;	--	--	[C]	Energy production and conversion	SPFH domain / Band 7 family	Hypersensitive-induced response protein 4 OS=Arabidopsis thaliana OX=3702 GN=HIR4 PE=1 SV=1	O	Posttranslational modification, protein turnover, chaperones	hypersensitive-induced response protein 4-like [Aegilops tauschii subsp. tauschii]
TraesCS1B02G183500	8.31402	32.8589	29.7047	--	--	Cellular Component: integral component of membrane (GO:0016021);;	--	--	--	--	Late embryogenesis abundant protein	NDR1/HIN1-like protein 6 OS=Arabidopsis thaliana OX=3702 GN=NHL6 PE=1 SV=1	S	Function unknown	unnamed protein product [Triticum turgidum subsp. durum]
TraesCS2D02G078700	6.96991	27.8379	8.24282	--	--	Molecular Function: UDP-glycosyltransferase activity (GO:0008194);;	K22772|1.4e-259|ats:109761553|K22772 flavonol-3-O-glucoside L-rhamnosyltransferase [EC:2.4.1.159] | (RefSeq) LOC109761553; anthocyanidin 3-O-glucosyltransferase-like	Flavone and flavonol biosynthesis (ko00944)	[GC]	Carbohydrate transport and metabolism;; Energy production and conversion	UDP-glucoronosyl and UDP-glucosyl transferase	Anthocyanidin-3-O-glucoside rhamnosyltransferase OS=Petunia hybrida OX=4102 GN=RT PE=2 SV=1	S	Function unknown	anthocyanidin 3-O-glucosyltransferase-like [Aegilops tauschii subsp. tauschii]
TraesCS3A02G035500	18.6021	71.8323	50.8117	--	--	--	K13993|5.1e-79|ats:109771194|K13993 HSP20 family protein | (RefSeq) LOC109771194; 17.9 kDa heat shock protein 2-like	Protein processing in endoplasmic reticulum (ko04141)	[O]	Posttranslational modification, protein turnover, chaperones	Hsp20/alpha crystallin family	17.9 kDa heat shock protein 2 OS=Oryza sativa subsp. japonica OX=39947 GN=HSP17.9B PE=2 SV=1	O	Posttranslational modification, protein turnover, chaperones	17.9 kDa heat shock protein 2-like [Aegilops tauschii subsp. tauschii]
TraesCS2D02G382600	3.75734	15.2969	5.54451	[G]	Carbohydrate transport and metabolism	Molecular Function: sucrose alpha-glucosidase activity (GO:0004575);; Biological Process: carbohydrate metabolic process (GO:0005975);; Cellular Component: integral component of membrane (GO:0016021);;	K01193|0.0e+00|ats:109752667|K01193 beta-fructofuranosidase [EC:3.2.1.26] | (RefSeq) LOC109752667; beta-fructofuranosidase 1-like isoform X1	Galactose metabolism (ko00052);; Starch and sucrose metabolism (ko00500)	[G]	Carbohydrate transport and metabolism	Glycosyl hydrolases family 32 N-terminal domain	Beta-fructofuranosidase 1 OS=Zea mays OX=4577 GN=IVR1 PE=3 SV=1	G	Carbohydrate transport and metabolism	beta-fructofuranosidase 1-like isoform X2 [Aegilops tauschii subsp. tauschii]
TraesCS6A02G269200	2.45779	11.3175	4.72287	[E]	Amino acid transport and metabolism	Cellular Component: integral component of membrane (GO:0016021);; Molecular Function: transmembrane transporter activity (GO:0022857);;	--	--	[E]	Amino acid transport and metabolism	Amino acid permease	Polyamine transporter PUT1 OS=Oryza sativa subsp. indica OX=39946 GN=PUT1 PE=3 SV=1	E	Amino acid transport and metabolism	unnamed protein product [Triticum turgidum subsp. durum]
TraesCS3D02G393200	17.858	67.8181	19.288	--	--	Molecular Function: calcium ion binding (GO:0005509);; Cellular Component: endoplasmic reticulum lumen (GO:0005788);; Biological Process: protein folding (GO:0006457);; Molecular Function: unfolded protein binding (GO:0051082);;	K08057|4.0e-162|ats:109766127|K08057 calreticulin | (RefSeq) LOC109766127; calreticulin-3	Protein processing in endoplasmic reticulum (ko04141);; Phagosome (ko04145)	[O]	Posttranslational modification, protein turnover, chaperones	Calreticulin family	Calreticulin-3 OS=Arabidopsis thaliana OX=3702 GN=CRT3 PE=1 SV=2	O	Posttranslational modification, protein turnover, chaperones	unnamed protein product [Triticum turgidum subsp. durum]
TraesCS4D02G182800	1.67101	10.0675	5.68581	--	--	Molecular Function: calcium ion binding (GO:0005509);;	K02183|3.9e-90|ats:109773776|K02183 calmodulin | (RefSeq) LOC109773776; calmodulin	MAPK signaling pathway - plant (ko04016);; Phosphatidylinositol signaling system (ko04070);; Plant-pathogen interaction (ko04626)	[T]	Signal transduction mechanisms	EF-hand domain pair	Calcium-binding protein CP1 OS=Arabidopsis thaliana OX=3702 GN=CP1 PE=2 SV=1	DTZ	Cell cycle control, cell division, chromosome partitioning;; Signal transduction mechanisms;; Cytoskeleton	calmodulin [Aegilops tauschii subsp. tauschii]
TraesCS3A02G448800	11.4324	44.6979	20.3396	[G]	Carbohydrate transport and metabolism	Molecular Function: zinc ion binding (GO:0008270);; Molecular Function: oxidoreductase activity (GO:0016491);;	K00083|2.8e-202|ats:109777842|K00083 cinnamyl-alcohol dehydrogenase [EC:1.1.1.195] | (RefSeq) LOC109777842; probable cinnamyl alcohol dehydrogenase 1	Phenylpropanoid biosynthesis (ko00940)	[Q]	Secondary metabolites biosynthesis, transport and catabolism	Alcohol dehydrogenase GroES-like domain	Probable cinnamyl alcohol dehydrogenase 1 OS=Oryza sativa subsp. japonica OX=39947 GN=CAD1 PE=2 SV=1	C	Energy production and conversion	putative cinnamyl alcohol dehydrogenase 1 [Triticum urartu]
TraesCS7D02G530700	0.045691	1.74725	0.772024	[IR]	Lipid transport and metabolism;; General function prediction only	Molecular Function: hydrolase activity, acting on ester bonds (GO:0016788);;	K00679|5.1e-37|cic:CICLE_v10027727mg|K00679 phospholipid:diacylglycerol acyltransferase [EC:2.3.1.158] | (RefSeq) hypothetical protein	Glycerolipid metabolism (ko00561)	--	--	GDSL-like Lipase/Acylhydrolase	GDSL esterase/lipase At5g55050 OS=Arabidopsis thaliana OX=3702 GN=At5g55050 PE=2 SV=1	S	Function unknown	GDSL esterase/lipase At4g28780-like [Aegilops tauschii subsp. tauschii]
TraesCS3B02G148700	3.28107	16.1405	8.64446	--	--	Cellular Component: cellular_component (GO:0005575);; Cellular Component: intracellular (GO:0005622);; Cellular Component: cell (GO:0005623);; Cellular Component: cytoplasm (GO:0005737);; Cellular Component: vacuole (GO:0005773);; Cellular Component: vacuolar membrane (GO:0005774);; Cellular Component: cell-cell junction (GO:0005911);; Cellular Component: plasmodesma (GO:0009506);; Cellular Compo…	--	--	--	--	Embryo-specific protein 3, (ATS3)	--	S	Function unknown	unnamed protein product [Triticum aestivum]
TraesCS3A02G112300	0.452615	2.54349	0.854402	--	--	Molecular Function: DNA binding (GO:0003677);; Cellular Component: nucleus (GO:0005634);;	--	--	--	--	Williams-Beuren syndrome DDT (WSD), D-TOX E motif	Homeobox-DDT domain protein RLT3 OS=Arabidopsis thaliana OX=3702 GN=RLT3 PE=3 SV=1	S	Function unknown	unnamed protein product [Triticum turgidum subsp. durum]
Ta_newGene_16465	0.935924	7.49139	3.09583	--	--	--	--	--	--	--	--	--	--	--	--
TraesCS7A02G248800	0.332358	2.52654	0.934294	[I]	Lipid transport and metabolism	Molecular Function: hydroxymethylglutaryl-CoA reductase (NADPH) activity (GO:0004420);; Cellular Component: endoplasmic reticulum membrane (GO:0005789);; Biological Process: isoprenoid biosynthetic process (GO:0008299);; Biological Process: coenzyme A metabolic process (GO:0015936);; Cellular Component: integral component of membrane (GO:0016021);;	K00021|4.0e-304|ats:109746630|K00021 hydroxymethylglutaryl-CoA reductase (NADPH) [EC:1.1.1.34] | (RefSeq) LOC109746630; 3-hydroxy-3-methylglutaryl-coenzyme A reductase 3	Terpenoid backbone biosynthesis (ko00900)	[I]	Lipid transport and metabolism	Hydroxymethylglutaryl-coenzyme A reductase	3-hydroxy-3-methylglutaryl-coenzyme A reductase OS=Zea mays OX=4577 GN=HMGR PE=3 SV=1	I	Lipid transport and metabolism	3-hydroxy-3-methylglutaryl-coenzyme A reductase 3 [Aegilops tauschii subsp. tauschii]
TraesCS1D02G265800	23.5897	93.2179	44.7851	--	--	Molecular Function: serine-type endopeptidase inhibitor activity (GO:0004867);; Cellular Component: extracellular region (GO:0005576);;	--	--	--	--	--	--	S	Function unknown	wali5 [Triticum aestivum]
TraesCS5D02G134800	0	1.28697	0.40733	--	--	Molecular Function: DNA binding (GO:0003677);; Cellular Component: nucleus (GO:0005634);; Biological Process: regulation of transcription, DNA-templated (GO:0006355);;	K00521|5.7e-24|cmos:111447866|K00521 ferric-chelate reductase [EC:1.16.1.7] | (RefSeq) ferric reduction oxidase 7, chloroplastic-like	--	--	--	No apical meristem (NAM) protein	NAC domain-containing protein 90 OS=Arabidopsis thaliana OX=3702 GN=NAC090 PE=1 SV=1	S	Function unknown	NAC domain-containing protein 90-like isoform X2 [Aegilops tauschii subsp. tauschii]
TraesCS4A02G125500	29.9643	114.026	40.1316	[V]	Defense mechanisms	Molecular Function: ATP binding (GO:0005524);; Molecular Function: ATPase activity (GO:0016887);;	K12608|2.5e-175|ats:109747892|K12608 CCR4-NOT complex subunit CAF16 | (RefSeq) LOC109747892; ABC transporter I family member 20	RNA degradation (ko03018)	[RK]	General function prediction only;; Transcription	ABC transporter	ABC transporter I family member 20 OS=Arabidopsis thaliana OX=3702 GN=ABCI20 PE=2 SV=1	S	Function unknown	unnamed protein product [Triticum turgidum subsp. durum]
TraesCS1D02G308200	6.89619	28.5514	16.184	--	--	Molecular Function: protein binding (GO:0005515);;	K19720|2.8e-40|mng:MNEG_1488|K19720 collagen type III alpha | (RefSeq) SNF1-related protein kinase regulatory subunit beta-2	--	[G]	Carbohydrate transport and metabolism	Glycogen recognition site of AMP-activated protein kinase	SNF1-related protein kinase regulatory subunit beta-1 OS=Arabidopsis thaliana OX=3702 GN=KINB1 PE=1 SV=1	S	Function unknown	SNF1-related protein kinase regulatory subunit beta-1-like [Aegilops tauschii subsp. tauschii]
TraesCS2A02G467300	59.1615	222.067	127.774	[E]	Amino acid transport and metabolism	Molecular Function: oxidoreductase activity (GO:0016491);;	K17839|1.1e-281|ats:109759728|K17839 polyamine oxidase [EC:1.5.3.17 1.5.3.-] | (RefSeq) LOC109759728; probable polyamine oxidase 2	Arginine and proline metabolism (ko00330);; beta-Alanine metabolism (ko00410);; Pantothenate and CoA biosynthesis (ko00770)	[Q]	Secondary metabolites biosynthesis, transport and catabolism	Flavin containing amine oxidoreductase	Polyamine oxidase 3 OS=Oryza sativa subsp. japonica OX=39947 GN=PAO3 PE=1 SV=2	S	Function unknown	probable polyamine oxidase 2 [Aegilops tauschii subsp. tauschii]
TraesCS6B02G257600	2.8062	11.7677	4.16403	[L]	Replication, recombination and repair	Molecular Function: blue light photoreceptor activity (GO:0009882);;	K12119|0.0e+00|ats:109773177|K12119 cryptochrome 2 | (RefSeq) LOC109773177; cryptochrome-1	Circadian rhythm - plant (ko04712)	[LT]	Replication, recombination and repair;; Signal transduction mechanisms	FAD binding domain of DNA photolyase	Cryptochrome-2 OS=Arabidopsis thaliana OX=3702 GN=CRY2 PE=1 SV=2	L	Replication, recombination and repair	cryptochrome 2 [Triticum aestivum]
TraesCS3A02G342300	3.31412	13.8093	4.19004	[T]	Signal transduction mechanisms	Molecular Function: protein kinase activity (GO:0004672);; Molecular Function: ATP binding (GO:0005524);; Cellular Component: integral component of membrane (GO:0016021);;	K13415|3.5e-54|lja:Lj1g3v1222380.1|K13415 protein brassinosteroid insensitive 1 [EC:2.7.10.1 2.7.11.1] | (RefSeq) Lj1g3v1222380.1; -	Plant hormone signal transduction (ko04075)	--	--	Protein kinase domain	Probable inactive receptor kinase At5g58300 OS=Arabidopsis thaliana OX=3702 GN=At5g58300 PE=1 SV=1	S	Function unknown	unnamed protein product [Triticum turgidum subsp. durum]
TraesCS7D02G215200	4.42962	18.0341	7.11071	--	--	Biological Process: fucose metabolic process (GO:0006004);; Molecular Function: transferase activity, transferring glycosyl groups (GO:0016757);;	K23280|4.6e-296|ats:109744336|K23280 rhamnogalacturonan I rhamnosyltransferase [EC:2.4.1.351] | (RefSeq) LOC109744336; uncharacterized protein At1g04910-like	--	--	--	GDP-fucose protein O-fucosyltransferase	Rhamnogalacturonan I rhamnosyltransferase 1 OS=Arabidopsis thaliana OX=3702 GN=RRT1 PE=1 SV=1	S	Function unknown	uncharacterized protein At1g04910-like [Aegilops tauschii subsp. tauschii]
TraesCS3B02G457800	0.077841	4.15428	1.056	--	--	--	K13229|3.3e-54|sita:101778204|K13229 2,4-dihydroxy-1,4-benzoxazin-3-one-glucoside dioxygenase [EC:1.14.11.59] | (RefSeq) DIBOA-glucoside dioxygenase BX6	Benzoxazinoid biosynthesis (ko00402)	[QR]	Secondary metabolites biosynthesis, transport and catabolism;; General function prediction only	non-haem dioxygenase in morphine synthesis N-terminal	DIBOA-glucoside dioxygenase BX6 OS=Zea mays OX=4577 GN=BX6 PE=1 SV=1	S	Function unknown	1-aminocyclopropane-1-carboxylate oxidase-like protein 1 [Hordeum vulgare]
TraesCS1B02G076300	0.31531	2.59451	0.752857	--	--	Molecular Function: DNA binding (GO:0003677);; Molecular Function: transcription factor activity, sequence-specific DNA binding (GO:0003700);; Cellular Component: nucleus (GO:0005634);; Biological Process: regulation of flower development (GO:0009909);; Biological Process: regulation of starch biosynthetic process (GO:0010581);; Biological Process: negative regulation of transcription, DNA-templa…	K09284|1.5e-225|ats:109755676|K09284 AP2-like factor, euAP2 lineage | (RefSeq) LOC109755676; floral homeotic protein APETALA 2-like isoform X1	--	--	--	AP2 domain	APETALA2-like protein 1 OS=Oryza sativa subsp. japonica OX=39947 GN=AP2-1 PE=1 SV=1	K	Transcription	target of EAT1-B1 [Triticum aestivum]
TraesCS2B02G489900	1.89193	11.4915	3.30936	--	--	Molecular Function: transcription factor activity, sequence-specific DNA binding (GO:0003700);; Cellular Component: nucleus (GO:0005634);; Biological Process: positive regulation of transcription, DNA-templated (GO:0045893);;	K14432|8.2e-06|lang:109336419|K14432 ABA responsive element binding factor | (RefSeq) ABSCISIC ACID-INSENSITIVE 5-like protein 2	Plant hormone signal transduction (ko04075)	--	--	bZIP transcription factor	--	S	Function unknown	FD-like 15 protein [Triticum aestivum]
TraesCS5B02G023300	6.56518	26.7043	13.926	[E]	Amino acid transport and metabolism	Cellular Component: integral component of membrane (GO:0016021);; Molecular Function: transmembrane transporter activity (GO:0022857);;	K13863|0.0e+00|ats:109780422|K13863 solute carrier family 7 (cationic amino acid transporter), member 1 | (RefSeq) LOC109780422; cationic amino acid transporter 2, vacuolar-like	--	[E]	Amino acid transport and metabolism	Amino acid permease	Cationic amino acid transporter 2, vacuolar OS=Arabidopsis thaliana OX=3702 GN=CAT2 PE=1 SV=1	E	Amino acid transport and metabolism	unnamed protein product [Triticum turgidum subsp. durum]
TraesCS3D02G153500	3.56617	15.4459	5.85139	--	--	--	K01513|8.6e-183|ats:109769794|K01513 ectonucleotide pyrophosphatase/phosphodiesterase family member 1/3 [EC:3.1.4.1 3.6.1.9] | (RefSeq) uncharacterized protein LOC109769794	Purine metabolism (ko00230);; Pyrimidine metabolism (ko00240);; Starch and sucrose metabolism (ko00500);; Riboflavin metabolism (ko00740);; Nicotinate and nicotinamide metabolism (ko00760);; Pantothenate and CoA biosynthesis (ko00770)	--	--	Plant protein 1589 of unknown function (A_thal_3526)	--	S	Function unknown	uncharacterized protein LOC109763974 isoform X1 [Aegilops tauschii subsp. tauschii]
TraesCS4D02G035100	18.1285	69.3227	39.0047	--	--	Molecular Function: oxidoreductase activity, acting on single donors with incorporation of molecular oxygen, incorporation of two atoms of oxygen (GO:0016702);; Biological Process: oxylipin biosynthetic process (GO:0031408);; Molecular Function: metal ion binding (GO:0046872);;	K15718|0.0e+00|ats:109781225|K15718 linoleate 9S-lipoxygenase [EC:1.13.11.58] | (RefSeq) LOC109781225; probable linoleate 9S-lipoxygenase 4	Linoleic acid metabolism (ko00591)	--	--	Lipoxygenase	Probable linoleate 9S-lipoxygenase 4 OS=Oryza sativa subsp. japonica OX=39947 GN=Os03g0700700 PE=2 SV=1	S	Function unknown	probable linoleate 9S-lipoxygenase 4 [Aegilops tauschii subsp. tauschii]
TraesCS4B02G322700	1.6651	8.03705	2.99178	--	--	Molecular Function: calmodulin binding (GO:0005516);; Biological Process: defense response (GO:0006952);; Biological Process: response to biotic stimulus (GO:0009607);; Cellular Component: integral component of membrane (GO:0016021);;	K08472|2.8e-297|ats:109783813|K08472 mlo protein | (RefSeq) LOC109783813; protein MLO	--	--	--	Mlo family	Protein MLO OS=Hordeum vulgare OX=4513 GN=MLO PE=1 SV=1	D	Cell cycle control, cell division, chromosome partitioning	Mlo protein [Triticum aestivum]
TraesCS1D02G434100	0.429985	3.00049	0.84084	[IQ]	Lipid transport and metabolism;; Secondary metabolites biosynthesis, transport and catabolism	Biological Process: response to wounding (GO:0009611);; Biological Process: jasmonic acid metabolic process (GO:0009694);; Biological Process: induced systemic resistance, jasmonic acid mediated signaling pathway (GO:0009864);; Molecular Function: jasmonate-amino synthetase activity (GO:0080123);;	K14506|0.0e+00|ats:109785424|K14506 jasmonic acid-amino synthetase [EC:6.3.2.52] | (RefSeq) LOC109785424; jasmonic acid-amido synthetase JAR1 isoform X1	Plant hormone signal transduction (ko04075)	--	--	GH3 auxin-responsive promoter	Jasmonoyl--L-amino acid synthetase GH3.5 OS=Oryza sativa subsp. japonica OX=39947 GN=GH3.5 PE=1 SV=1	S	Function unknown	jasmonic acid-amido synthetase JAR1 isoform X2 [Aegilops tauschii subsp. tauschii]
TraesCS3B02G563200	3.4149	14.4866	4.47839	[V]	Defense mechanisms	Molecular Function: antiporter activity (GO:0015297);; Cellular Component: integral component of membrane (GO:0016021);; Molecular Function: xenobiotic transporter activity (GO:0042910);;	K03327|2.5e-262|ats:109783886|K03327 multidrug resistance protein, MATE family | (RefSeq) LOC109783886; protein DETOXIFICATION 40-like isoform X1	--	[R]	General function prediction only	MatE	Protein DETOXIFICATION 40 OS=Arabidopsis thaliana OX=3702 GN=DTX40 PE=1 SV=1	V	Defense mechanisms	unnamed protein product [Triticum aestivum]
TraesCS6A02G111400	19.0482	73.144	39.7002	[I]	Lipid transport and metabolism	Molecular Function: lanosterol synthase activity (GO:0000250);; Cellular Component: lipid droplet (GO:0005811);; Biological Process: triterpenoid biosynthetic process (GO:0016104);; Molecular Function: beta-amyrin synthase activity (GO:0042300);;	K19011|0.0e+00|bdi:100827654|K19011 achilleol B synthase [EC:5.4.99.48] | (RefSeq) achilleol B synthase	Sesquiterpenoid and triterpenoid biosynthesis (ko00909)	[I]	Lipid transport and metabolism	Squalene-hopene cyclase C-terminal domain	Achilleol B synthase OS=Oryza sativa subsp. japonica OX=39947 GN=Os11g0285000 PE=1 SV=1	I	Lipid transport and metabolism	unnamed protein product [Triticum turgidum subsp. durum]
TraesCS5D02G242300	51.7022	200.003	107.601	--	--	--	--	--	--	--	--	Putative ripening-related protein 2 OS=Oryza sativa subsp. japonica OX=39947 GN=Os02g0637000 PE=3 SV=1	S	Function unknown	putative ripening-related protein 2 [Aegilops tauschii subsp. tauschii]
TraesCS2D02G126400	9.82428	39.1973	25.2573	[C]	Energy production and conversion	Molecular Function: oxidoreductase activity (GO:0016491);; Molecular Function: FAD binding (GO:0071949);;	K22395|1.6e-151|sita:101776174|K22395 cinnamyl-alcohol dehydrogenase [EC:1.1.1.195] | (RefSeq) inactive tetrahydrocannabinolic acid synthase	Phenylpropanoid biosynthesis (ko00940)	--	--	FAD binding domain	Berberine bridge enzyme-like Cyn d 4 OS=Cynodon dactylon OX=28909 PE=1 SV=1	C	Energy production and conversion	berberine bridge enzyme-like 18 [Aegilops tauschii subsp. tauschii]
TraesCS5D02G142600	0.832115	4.91995	1.60745	[E]	Amino acid transport and metabolism	Molecular Function: oxidoreductase activity (GO:0016491);;	--	--	--	--	Saccharopine dehydrogenase NADP binding domain	--	E	Amino acid transport and metabolism	uncharacterized protein LOC109756331 [Aegilops tauschii subsp. tauschii]
TraesCS1A02G301400	2.05361	9.61586	3.06026	[M]	Cell wall/membrane/envelope biogenesis	Molecular Function: protein kinase activity (GO:0004672);; Molecular Function: ATP binding (GO:0005524);;	K08818|9.3e-09|sbi:8062192|K08818 cell division cycle 2-like [EC:2.7.11.22] | (RefSeq) putative cyclin-dependent kinase F-2	--	[R]	General function prediction only	Protein kinase domain	Serine/threonine-protein kinase STN8, chloroplastic OS=Arabidopsis thaliana OX=3702 GN=STN8 PE=2 SV=1	T	Signal transduction mechanisms	serine/threonine-protein kinase STN8, chloroplastic [Aegilops tauschii subsp. tauschii]
TraesCS4D02G178400	7.95025	34.0723	9.4342	--	--	Molecular Function: transcription factor activity, sequence-specific DNA binding (GO:0003700);; Cellular Component: nucleus (GO:0005634);; Molecular Function: sequence-specific DNA binding (GO:0043565);;	K13459|2.6e-11|bvg:104889681|K13459 disease resistance protein RPS2 | (RefSeq) disease resistance protein At4g27190	Plant-pathogen interaction (ko04626)	--	--	WRKY DNA -binding domain	Probable WRKY transcription factor 46 OS=Arabidopsis thaliana OX=3702 GN=WRKY46 PE=1 SV=1	S	Function unknown	probable WRKY transcription factor 24 [Aegilops tauschii subsp. tauschii]
TraesCS4B02G191500	1.45806	8.81324	3.05653	--	--	--	K01166|7.8e-13|gra:105775724|K01166 ribonuclease T2 [EC:4.6.1.19] | (RefSeq) ribonuclease 1-like	--	[O]	Posttranslational modification, protein turnover, chaperones	Gamma interferon inducible lysosomal thiol reductase (GILT)	Gamma-interferon-responsive lysosomal thiol protein OS=Arabidopsis thaliana OX=3702 GN=GILT PE=2 SV=1	S	Function unknown	unnamed protein product [Triticum turgidum subsp. durum]
TraesCS1D02G234600	1.3956	7.91225	5.20718	--	--	Cellular Component: integral component of membrane (GO:0016021);;	--	--	--	--	--	--	S	Function unknown	uncharacterized protein LOC109763621 [Aegilops tauschii subsp. tauschii]
TraesCS7D02G325500	3.13346	14.8391	8.06169	--	--	Molecular Function: mRNA binding (GO:0003729);; Cellular Component: mRNA cleavage factor complex (GO:0005849);; Biological Process: mRNA polyadenylation (GO:0006378);;	K14397|1.7e-122|ats:109740607|K14397 cleavage and polyadenylation specificity factor subunit 5 | (RefSeq) LOC109740607; pre-mRNA cleavage factor Im 25 kDa subunit 1-like	mRNA surveillance pathway (ko03015)	[A]	RNA processing and modification	Nucleotide hydrolase	Pre-mRNA cleavage factor Im 25 kDa subunit 1 OS=Arabidopsis thaliana OX=3702 GN=CFIS1 PE=1 SV=1	A	RNA processing and modification	pre-mRNA cleavage factor Im 25 kDa subunit 1-like [Aegilops tauschii subsp. tauschii]
TraesCS4A02G095900	3.69864	16.3916	8.52212	--	--	Molecular Function: aspartic-type endopeptidase activity (GO:0004190);;	K22683|4.6e-37|smo:SELMODRAFT_136051|K22683 aspartyl protease family protein [EC:3.4.23.-] | (RefSeq) hypothetical protein	--	[O]	Posttranslational modification, protein turnover, chaperones	Xylanase inhibitor C-terminal	Aspartic proteinase PCS1 OS=Arabidopsis thaliana OX=3702 GN=PCS1 PE=2 SV=1	O	Posttranslational modification, protein turnover, chaperones	unnamed protein product [Triticum turgidum subsp. durum]
TraesCS4A02G333300	2.13091	13.0925	4.95549	--	--	Molecular Function: electron carrier activity (GO:0009055);;	--	--	--	--	Plastocyanin-like domain	Chemocyanin OS=Lilium longiflorum OX=4690 PE=1 SV=1	S	Function unknown	unnamed protein product [Triticum turgidum subsp. durum]
Ta_newGene_3881	0	1.36725	0.609755	--	--	--	--	--	--	--	--	--	--	--	--
TraesCS6B02G362100	13.5663	55.1778	28.8862	[Q]	Secondary metabolites biosynthesis, transport and catabolism	Molecular Function: oxidoreductase activity (GO:0016491);; Molecular Function: metal ion binding (GO:0046872);;	K05278|6.5e-185|ats:109784747|K05278 flavonol synthase [EC:1.14.20.6] | (RefSeq) LOC109784747; flavonol synthase/flavanone 3-hydroxylase-like	Flavonoid biosynthesis (ko00941)	[QR]	Secondary metabolites biosynthesis, transport and catabolism;; General function prediction only	2OG-Fe(II) oxygenase superfamily	Flavonol synthase/flavanone 3-hydroxylase OS=Citrus unshiu OX=55188 GN=FLS PE=1 SV=1	S	Function unknown	unnamed protein product [Triticum turgidum subsp. durum]
TraesCS1A02G421200	1.50544	8.09881	3.8881	[E]	Amino acid transport and metabolism	Molecular Function: serine-type carboxypeptidase activity (GO:0004185);;	K09645|8.7e-228|ats:109748255|K09645 vitellogenic carboxypeptidase-like protein [EC:3.4.16.-] | (RefSeq) LOC109748255; serine carboxypeptidase-like 50	--	[OE]	Posttranslational modification, protein turnover, chaperones;; Amino acid transport and metabolism	Serine carboxypeptidase	Serine carboxypeptidase-like 50 OS=Arabidopsis thaliana OX=3702 GN=SCPL50 PE=2 SV=1	E	Amino acid transport and metabolism	serine carboxypeptidase-like 50 [Aegilops tauschii subsp. tauschii]
TraesCS6D02G134100	0.767536	4.66027	2.18321	--	--	Cellular Component: integral component of membrane (GO:0016021);;	--	--	--	--	--	--	S	Function unknown	uncharacterized protein LOC109734917 [Aegilops tauschii subsp. tauschii]
TraesCS7A02G453000	0.680255	5.14338	2.26232	--	--	Molecular Function: peroxidase activity (GO:0004601);; Cellular Component: extracellular region (GO:0005576);; Biological Process: response to oxidative stress (GO:0006979);; Molecular Function: heme binding (GO:0020037);; Biological Process: hydrogen peroxide catabolic process (GO:0042744);; Molecular Function: metal ion binding (GO:0046872);;	K00430|1.5e-181|ats:109765675|K00430 peroxidase [EC:1.11.1.7] | (RefSeq) LOC109765675; peroxidase 3-like	Phenylpropanoid biosynthesis (ko00940)	--	--	Peroxidase	Peroxidase 3 OS=Arabidopsis thaliana OX=3702 GN=PER3 PE=2 SV=1	G	Carbohydrate transport and metabolism	unnamed protein product [Triticum turgidum subsp. durum]
TraesCS1A02G265600	30.3857	123.079	55.1736	--	--	Molecular Function: serine-type endopeptidase inhibitor activity (GO:0004867);; Cellular Component: extracellular region (GO:0005576);;	--	--	--	--	--	--	S	Function unknown	hypothetical protein TRIUR3_06540 [Triticum urartu]
TraesCS1B02G230500	12.3403	51.1109	18.3016	[O]	Posttranslational modification, protein turnover, chaperones	Molecular Function: peptide-methionine (S)-S-oxide reductase activity (GO:0008113);;	K07304|3.0e-137|ats:109758433|K07304 peptide-methionine (S)-S-oxide reductase [EC:1.8.4.11] | (RefSeq) LOC109758433; peptide methionine sulfoxide reductase A4, chloroplastic-like	--	[O]	Posttranslational modification, protein turnover, chaperones	Peptide methionine sulfoxide reductase	Peptide methionine sulfoxide reductase A4, chloroplastic OS=Oryza sativa subsp. japonica OX=39947 GN=MSRA4 PE=2 SV=2	O	Posttranslational modification, protein turnover, chaperones	methionine sulfoxide reductase MSRA4.1 [Triticum aestivum x Thinopyrum elongatum]
TraesCS2A02G381200	1.89124	10.2094	3.6402	[R]	General function prediction only	Biological Process: xylan biosynthetic process (GO:0045492);;	K18801|2.0e-52|peq:110021579|K18801 glucuronoxylan 4-O-methyltransferase [EC:2.1.1.112] | (RefSeq) glucuronoxylan 4-O-methyltransferase 1-like	--	--	--	Polysaccharide biosynthesis	Probable methyltransferase At1g27930 OS=Arabidopsis thaliana OX=3702 GN=At1g27930 PE=1 SV=1	S	Function unknown	probable methyltransferase At1g27930 [Aegilops tauschii subsp. tauschii]
TraesCS4A02G078000	0.023873	1.33676	0.558329	[QV]	Secondary metabolites biosynthesis, transport and catabolism;; Defense mechanisms	Molecular Function: iron ion binding (GO:0005506);; Molecular Function: oxidoreductase activity, acting on paired donors, with incorporation or reduction of molecular oxygen (GO:0016705);; Molecular Function: heme binding (GO:0020037);;	K09587|5.1e-283|ats:109742297|K09587 steroid 22-alpha-hydroxylase [EC:1.14.13.-] | (RefSeq) LOC109742297; cytochrome P450 90B1-like	Brassinosteroid biosynthesis (ko00905)	[QI]	Secondary metabolites biosynthesis, transport and catabolism;; Lipid transport and metabolism	Cytochrome P450	Cytochrome P450 90B2 OS=Oryza sativa subsp. japonica OX=39947 GN=CYP90B2 PE=1 SV=1	Q	Secondary metabolites biosynthesis, transport and catabolism	unnamed protein product [Triticum turgidum subsp. durum]
TraesCS2D02G513600	36.203	141.978	37.4189	[O]	Posttranslational modification, protein turnover, chaperones	Molecular Function: cysteine-type peptidase activity (GO:0008234);;	K16292|4.0e-108|csl:COCSUDRAFT_21961|K16292 KDEL-tailed cysteine endopeptidase [EC:3.4.22.-] | (RefSeq) hypothetical protein	--	[O]	Posttranslational modification, protein turnover, chaperones	Papain family cysteine protease	Oryzain alpha chain OS=Oryza sativa subsp. japonica OX=39947 GN=Os04g0650000 PE=1 SV=2	O	Posttranslational modification, protein turnover, chaperones	oryzain alpha chain-like [Aegilops tauschii subsp. tauschii]
TraesCS3D02G110700	45.8642	179.135	98.3486	[C]	Energy production and conversion	Molecular Function: malate dehydrogenase (decarboxylating) (NAD+) activity (GO:0004471);; Molecular Function: metal ion binding (GO:0046872);; Molecular Function: NAD binding (GO:0051287);;	K00029|0.0e+00|ats:109738972|K00029 malate dehydrogenase (oxaloacetate-decarboxylating)(NADP+) [EC:1.1.1.40] | (RefSeq) LOC109738972; NADP-dependent malic enzyme, chloroplastic	Pyruvate metabolism (ko00620);; Carbon fixation in photosynthetic organisms (ko00710);; Carbon metabolism (ko01200)	[C]	Energy production and conversion	Malic enzyme, NAD binding domain	NADP-dependent malic enzyme, chloroplastic OS=Oryza sativa subsp. japonica OX=39947 GN=ME6 PE=2 SV=2	C	Energy production and conversion	unnamed protein product [Triticum turgidum subsp. durum]
TraesCS1B02G233600	0.648656	4.88197	1.2433	--	--	Cellular Component: nucleus (GO:0005634);;	K12135|2.6e-09|bna:106370571|K12135 zinc finger protein CONSTANS | (RefSeq) zinc finger protein CONSTANS	Circadian rhythm - plant (ko04712)	[K]	Transcription	CCT motif	Transcription factor GHD7 OS=Oryza sativa subsp. japonica OX=39947 GN=GHD7 PE=1 SV=1	S	Function unknown	transcription factor GHD7-like [Aegilops tauschii subsp. tauschii]
TraesCS5D02G310500	77.9981	305.346	190.093	[QR]	Secondary metabolites biosynthesis, transport and catabolism;; General function prediction only	Molecular Function: oxidoreductase activity (GO:0016491);;	K19825|4.4e-136|nsy:104231555|K19825 2-alkenal reductase (NADP+) [EC:1.3.1.102] | (RefSeq) 2-alkenal reductase (NADP(+)-dependent)	--	[R]	General function prediction only	N-terminal domain of oxidoreductase	2-alkenal reductase (NADP(+)-dependent) OS=Nicotiana tabacum OX=4097 GN=DBR PE=1 SV=1	S	Function unknown	2-alkenal reductase (NADP(+)-dependent)-like [Aegilops tauschii subsp. tauschii]
TraesCS2A02G386100	20.2467	79.8748	36.0844	[G]	Carbohydrate transport and metabolism	Molecular Function: sucrose alpha-glucosidase activity (GO:0004575);; Biological Process: carbohydrate metabolic process (GO:0005975);; Cellular Component: integral component of membrane (GO:0016021);;	K01193|0.0e+00|ats:109752667|K01193 beta-fructofuranosidase [EC:3.2.1.26] | (RefSeq) LOC109752667; beta-fructofuranosidase 1-like isoform X1	Galactose metabolism (ko00052);; Starch and sucrose metabolism (ko00500)	[G]	Carbohydrate transport and metabolism	Glycosyl hydrolases family 32 N-terminal domain	Beta-fructofuranosidase 1 OS=Zea mays OX=4577 GN=IVR1 PE=3 SV=1	G	Carbohydrate transport and metabolism	beta-fructofuranosidase 1-like isoform X2 [Aegilops tauschii subsp. tauschii]
TraesCS1D02G418900	8.73987	36.9933	23.0439	--	--	Molecular Function: DNA binding (GO:0003677);; Molecular Function: transcription factor activity, sequence-specific DNA binding (GO:0003700);; Cellular Component: nucleus (GO:0005634);;	K09286|2.2e-24|mtr:MTR_5g062700|K09286 EREBP-like factor | (RefSeq) AP2 domain class transcription factor	--	--	--	AP2 domain	Ethylene-responsive transcription factor ERF061 OS=Arabidopsis thaliana OX=3702 GN=ERF061 PE=2 SV=1	K	Transcription	ethylene-responsive transcription factor ERF061 [Aegilops tauschii subsp. tauschii]
TraesCS1A02G364900	0.909617	4.49703	1.17981	--	--	Molecular Function: ADP binding (GO:0043531);;	K15078|8.0e-63|tcc:18614561|K15078 structure-specific endonuclease subunit SLX1 [EC:3.6.1.-] | (RefSeq) putative disease resistance protein RGA3	--	--	--	NB-ARC domain	Putative disease resistance protein RGA3 OS=Solanum bulbocastanum OX=147425 GN=RGA3 PE=2 SV=2	S	Function unknown	unnamed protein product [Triticum turgidum subsp. durum]
TraesCS3D02G301100	0.080761	2.02312	0.589896	[O]	Posttranslational modification, protein turnover, chaperones	Cellular Component: extracellular space (GO:0005615);;	K13963|1.2e-164|bdi:100834500|K13963 serpin B | (RefSeq) serpin-Z1	--	[V]	Defense mechanisms	Serpin (serine protease inhibitor)	Serpin-Z1 OS=Oryza sativa subsp. japonica OX=39947 GN=Os01g0765400 PE=1 SV=1	O	Posttranslational modification, protein turnover, chaperones	serpin-Z1-like [Aegilops tauschii subsp. tauschii]
TraesCS5A02G406100	3.47276	15.4948	6.19245	[T]	Signal transduction mechanisms	Molecular Function: protein kinase activity (GO:0004672);; Molecular Function: ATP binding (GO:0005524);; Cellular Component: integral component of membrane (GO:0016021);; Molecular Function: carbohydrate binding (GO:0030246);;	K22133|5.4e-69|egr:104443802|K22133 oxalate---CoA ligase [EC:6.2.1.8] | (RefSeq) oxalate--CoA ligase	Glyoxylate and dicarboxylate metabolism (ko00630)	--	--	Legume lectin domain	L-type lectin-domain containing receptor kinase SIT2 OS=Oryza sativa subsp. japonica OX=39947 GN=SIT2 PE=2 SV=2	T	Signal transduction mechanisms	L-type lectin-domain containing receptor kinase IV.1-like [Hordeum vulgare]
TraesCS2A02G512100	77.9616	306.868	80.5888	[O]	Posttranslational modification, protein turnover, chaperones	Molecular Function: cysteine-type peptidase activity (GO:0008234);;	K16292|1.5e-107|csl:COCSUDRAFT_21961|K16292 KDEL-tailed cysteine endopeptidase [EC:3.4.22.-] | (RefSeq) hypothetical protein	--	[O]	Posttranslational modification, protein turnover, chaperones	Papain family cysteine protease	Oryzain alpha chain OS=Oryza sativa subsp. japonica OX=39947 GN=Os04g0650000 PE=1 SV=2	O	Posttranslational modification, protein turnover, chaperones	cysteine endopeptidase EP alpha [Secale cereale x Triticum turgidum subsp. durum]
TraesCS5D02G061100	3.77522	17.3949	9.58807	[IQR]	Lipid transport and metabolism;; Secondary metabolites biosynthesis, transport and catabolism;; General function prediction only	Molecular Function: molecular_function (GO:0003674);; Molecular Function: catalytic activity (GO:0003824);; Biological Process: biological_process (GO:0008150);; Biological Process: metabolic process (GO:0008152);; Biological Process: response to toxic substance (GO:0009636);; Biological Process: cellular process (GO:0009987);; Biological Process: response to organic substance (GO:0010033);; Mole…	K00059|1.1e-07|dzi:111288313|K00059 3-oxoacyl-[acyl-carrier protein] reductase [EC:1.1.1.100] | (RefSeq) 3-oxoacyl-[acyl-carrier-protein] reductase 4-like	Fatty acid biosynthesis (ko00061);; Biotin metabolism (ko00780);; Fatty acid metabolism (ko01212)	[R]	General function prediction only	short chain dehydrogenase	3-oxoacyl-[acyl-carrier-protein] reductase 1, chloroplastic OS=Brassica napus OX=3708 GN=gbkr1 PE=1 SV=1	S	Function unknown	uncharacterized protein LOC109743230 [Aegilops tauschii subsp. tauschii]
TraesCS1A02G228700	5.54049	29.9517	10.8001	--	--	Cellular Component: nucleosome (GO:0000786);; Molecular Function: DNA binding (GO:0003677);; Cellular Component: nucleus (GO:0005634);; Molecular Function: protein heterodimerization activity (GO:0046982);;	K11252|5.7e-64|ats:109771502|K11252 histone H2B | (RefSeq) LOC109771502; histone H2B.1-like	--	[B]	Chromatin structure and dynamics	Core histone H2A/H2B/H3/H4	Histone H2B.1 OS=Triticum aestivum OX=4565 PE=1 SV=3	B	Chromatin structure and dynamics	Histone H2B.2 [Hordeum vulgare]
TraesCS7D02G408200	9.41348	39.4365	18.1724	--	--	--	--	--	--	--	--	--	S	Function unknown	uncharacterized protein LOC109759357 [Aegilops tauschii subsp. tauschii]
TraesCS5D02G516700	1.16625	8.18992	3.12221	[S]	Function unknown	Cellular Component: photosystem II oxygen evolving complex (GO:0009654);; Biological Process: photosynthesis (GO:0015979);;	K08903|1.1e-84|ats:109734014|K08903 photosystem II 13kDa protein | (RefSeq) LOC109734014; photosystem II reaction center PSB28 protein, chloroplastic-like	Photosynthesis (ko00195)	--	--	Psb28 protein	Photosystem II reaction center PSB28 protein, chloroplastic OS=Oryza sativa subsp. japonica OX=39947 GN=PSB28 PE=2 SV=2	H	Coenzyme transport and metabolism	unnamed protein product [Triticum turgidum subsp. durum]
TraesCS1B02G361400	13.9307	56.2528	20.043	--	--	Molecular Function: UDP-glycosyltransferase activity (GO:0008194);;	K22845|4.6e-256|ats:109772358|K22845 phlorizin synthase [EC:2.4.1.357] | (RefSeq) LOC109772358; anthocyanidin 5,3-O-glucosyltransferase-like	Flavonoid biosynthesis (ko00941)	[GC]	Carbohydrate transport and metabolism;; Energy production and conversion	UDP-glucoronosyl and UDP-glucosyl transferase	Anthocyanidin 5,3-O-glucosyltransferase OS=Rosa hybrid cultivar OX=128735 GN=RhGT1 PE=2 SV=1	S	Function unknown	unnamed protein product [Triticum turgidum subsp. durum]
TraesCS3A02G311800	2.72203	15.8253	7.32388	--	--	--	--	--	--	--	Cotton fibre expressed protein	--	S	Function unknown	uncharacterized protein LOC109739162 [Aegilops tauschii subsp. tauschii]
TraesCS6D02G149400	1.52122	8.14043	2.34996	--	--	Molecular Function: protein binding (GO:0005515);;	--	--	--	--	FBD	F-box protein At5g03100 OS=Arabidopsis thaliana OX=3702 GN=At5g03100 PE=2 SV=1	S	Function unknown	F-box/FBD/LRR-repeat protein At1g13570-like [Aegilops tauschii subsp. tauschii]
TraesCS7A02G192600	2.07159	9.82151	6.35581	--	--	Biological Process: RNA processing (GO:0006396);;	K12867|2.4e-304|dosa:Os06t0235800-00|K12867 pre-mRNA-splicing factor SYF1 | (RefSeq) Os06g0235800; Similar to predicted protein.	Spliceosome (ko03040)	[A]	RNA processing and modification	Tetratricopeptide repeat	--	A	RNA processing and modification	Pre-mRNA-splicing factor SYF1 [Hordeum vulgare]
TraesCS3B02G377300	1.12238	9.08207	2.92094	--	--	--	--	--	--	--	GATA-type transcription activator, N-terminal	--	S	Function unknown	uncharacterized protein LOC109767691 [Aegilops tauschii subsp. tauschii]
TraesCS1B02G202700	1.01777	6.00147	2.47175	[G]	Carbohydrate transport and metabolism	Molecular Function: channel activity (GO:0015267);; Cellular Component: integral component of membrane (GO:0016021);;	K09874|2.6e-161|ats:109771659|K09874 aquaporin NIP | (RefSeq) LOC109771659; aquaporin NIP3-1	--	[G]	Carbohydrate transport and metabolism	Major intrinsic protein	Aquaporin NIP3-1 OS=Oryza sativa subsp. japonica OX=39947 GN=NIP3-1 PE=2 SV=2	G	Carbohydrate transport and metabolism	aquaporin NIP3-1 [Aegilops tauschii subsp. tauschii]
TraesCS4B02G225500	14.5656	59.9666	28.9875	[Q]	Secondary metabolites biosynthesis, transport and catabolism	Biological Process: fatty acid biosynthetic process (GO:0006633);; Cellular Component: integral component of membrane (GO:0016021);; Molecular Function: transferase activity, transferring acyl groups other than amino-acyl groups (GO:0016747);;	K15397|3.5e-305|ats:109783633|K15397 3-ketoacyl-CoA synthase [EC:2.3.1.199] | (RefSeq) LOC109783633; 3-ketoacyl-CoA synthase 1-like	Fatty acid elongation (ko00062);; Plant-pathogen interaction (ko04626)	--	--	FAE1/Type III polyketide synthase-like protein	3-ketoacyl-CoA synthase 1 OS=Arabidopsis thaliana OX=3702 GN=KCS1 PE=1 SV=1	I	Lipid transport and metabolism	3-ketoacyl-CoA synthase 1-like [Aegilops tauschii subsp. tauschii]
TraesCS3D02G367200	0.360802	3.35621	1.05653	[C]	Energy production and conversion	Molecular Function: oxidoreductase activity (GO:0016491);; Molecular Function: FAD binding (GO:0071949);;	K22395|3.2e-141|ccaj:109793853|K22395 cinnamyl-alcohol dehydrogenase [EC:1.1.1.195] | (RefSeq) reticuline oxidase-like	Phenylpropanoid biosynthesis (ko00940)	--	--	FAD binding domain	Reticuline oxidase OS=Papaver somniferum OX=3469 GN=BBE1 PE=2 SV=1	C	Energy production and conversion	reticuline oxidase-like [Aegilops tauschii subsp. tauschii]
TraesCS1D02G219100	19.2987	79.7865	40.5256	[O]	Posttranslational modification, protein turnover, chaperones	Molecular Function: peptide-methionine (S)-S-oxide reductase activity (GO:0008113);;	K07304|2.4e-150|ats:109758433|K07304 peptide-methionine (S)-S-oxide reductase [EC:1.8.4.11] | (RefSeq) LOC109758433; peptide methionine sulfoxide reductase A4, chloroplastic-like	--	[O]	Posttranslational modification, protein turnover, chaperones	Peptide methionine sulfoxide reductase	Peptide methionine sulfoxide reductase A4, chloroplastic OS=Oryza sativa subsp. japonica OX=39947 GN=MSRA4 PE=2 SV=2	O	Posttranslational modification, protein turnover, chaperones	peptide methionine sulfoxide reductase A4, chloroplastic-like [Aegilops tauschii subsp. tauschii]
TraesCS7B02G094400	3.58678	16.3746	7.61258	[G]	Carbohydrate transport and metabolism	Molecular Function: UDP-glycosyltransferase activity (GO:0008194);;	K13496|8.7e-293|ats:109766845|K13496 UDP-glucosyltransferase 73C [EC:2.4.1.-] | (RefSeq) LOC109766845; UDP-glycosyltransferase 73C5-like	Zeatin biosynthesis (ko00908)	[GC]	Carbohydrate transport and metabolism;; Energy production and conversion	UDP-glucoronosyl and UDP-glucosyl transferase	UDP-glycosyltransferase 73C5 OS=Arabidopsis thaliana OX=3702 GN=UGT73C5 PE=2 SV=1	S	Function unknown	unnamed protein product [Triticum turgidum subsp. durum]
TraesCS7B02G073900	2.99695	14.2778	8.57586	--	--	Cellular Component: integral component of membrane (GO:0016021);; Molecular Function: transmembrane transporter activity (GO:0022857);;	K17500|6.7e-48|nto:104085001|K17500 integrin-linked kinase-associated serine/threonine phosphatase 2C [EC:3.1.3.16] | (RefSeq) WAT1-related protein At3g18200 isoform X1	--	--	--	EamA-like transporter family	WAT1-related protein At1g44800 OS=Arabidopsis thaliana OX=3702 GN=At1g44800 PE=1 SV=1	S	Function unknown	WAT1-related protein At1g44800-like [Aegilops tauschii subsp. tauschii]
TraesCS4A02G261000	1.65913	7.90769	4.3544	[S]	Function unknown	Molecular Function: ATP binding (GO:0005524);;	K19001|0.0e+00|ats:109735401|K19001 ATP-dependent DNA helicase | (RefSeq) LOC109735401; ATP-dependent DNA helicase DDM1-like	--	[K]	Transcription	SNF2 family N-terminal domain	ATP-dependent DNA helicase DDM1 OS=Arabidopsis thaliana OX=3702 GN=DDM1 PE=1 SV=1	L	Replication, recombination and repair	ATP-dependent DNA helicase DDM1-like [Aegilops tauschii subsp. tauschii]
TraesCS2D02G539600	0	2.43626	0.699342	[Q]	Secondary metabolites biosynthesis, transport and catabolism	Molecular Function: oxidoreductase activity (GO:0016491);; Molecular Function: metal ion binding (GO:0046872);;	K24028|4.9e-47|atr:105420915|K24028 salicylic acid 3-hydroxylase [EC:1.14.11.-] | (RefSeq) protein DMR6-LIKE OXYGENASE 1-like isoform X1	--	[QR]	Secondary metabolites biosynthesis, transport and catabolism;; General function prediction only	non-haem dioxygenase in morphine synthesis N-terminal	2-oxoglutarate-dependent dioxygenase 21, chloroplastic OS=Oryza sativa subsp. japonica OX=39947 GN=2ODD21 PE=1 SV=1	S	Function unknown	protein DMR6-LIKE OXYGENASE 1-like [Aegilops tauschii subsp. tauschii]
TraesCS3A02G296300	1.53483	11.4449	5.10503	--	--	--	--	--	--	--	LURP-one-related	Protein LURP-one-related 5 OS=Arabidopsis thaliana OX=3702 GN=At1g80120 PE=2 SV=1	S	Function unknown	protein LURP-one-related 5-like [Aegilops tauschii subsp. tauschii]
TraesCSU02G024800	1.98241	11.1089	5.45059	--	--	--	--	--	--	--	Pollen protein Ole e 1 like	--	S	Function unknown	proline-rich protein 4-like [Aegilops tauschii subsp. tauschii]
TraesCS3B02G097000	1.82619	8.34017	2.42949	[S]	Function unknown	Molecular Function: ATP binding (GO:0005524);;	K10841|0.0e+00|ats:109777890|K10841 DNA excision repair protein ERCC-6 | (RefSeq) LOC109777890; DNA excision repair protein CSB	Nucleotide excision repair (ko03420)	[KL]	Transcription;; Replication, recombination and repair	SNF2 family N-terminal domain	DNA excision repair protein CSB OS=Oryza sativa subsp. japonica OX=39947 GN=CSB PE=2 SV=1	L	Replication, recombination and repair	unnamed protein product [Triticum turgidum subsp. durum]
TraesCS3B02G127400	0.853067	5.31539	1.79788	--	--	Cellular Component: nucleus (GO:0005634);; Biological Process: regulation of transcription, DNA-templated (GO:0006355);; Biological Process: auxin-activated signaling pathway (GO:0009734);;	K14484|6.4e-107|ats:109759189|K14484 auxin-responsive protein IAA | (RefSeq) LOC109759189; auxin-responsive protein IAA2-like	Plant hormone signal transduction (ko04075)	--	--	AUX/IAA family	Auxin-responsive protein IAA2 OS=Oryza sativa subsp. japonica OX=39947 GN=IAA2 PE=2 SV=1	K	Transcription	unnamed protein product [Triticum turgidum subsp. durum]
TraesCS5B02G414900	67.7777	271.046	85.2972	[C]	Energy production and conversion	Cellular Component: mitochondrial inner membrane (GO:0005743);; Biological Process: tricarboxylic acid cycle (GO:0006099);; Molecular Function: succinate dehydrogenase (ubiquinone) activity (GO:0008177);; Biological Process: electron transport chain (GO:0022900);; Molecular Function: flavin adenine dinucleotide binding (GO:0050660);;	K00234|0.0e+00|ats:109753010|K00234 succinate dehydrogenase (ubiquinone) flavoprotein subunit [EC:1.3.5.1] | (RefSeq) LOC109753010; succinate dehydrogenase [ubiquinone] flavoprotein subunit, mitochondrial-like	Citrate cycle (TCA cycle) (ko00020);; Oxidative phosphorylation (ko00190);; Carbon metabolism (ko01200)	[C]	Energy production and conversion	FAD binding domain	Succinate dehydrogenase [ubiquinone] flavoprotein subunit, mitochondrial OS=Oryza sativa subsp. japonica OX=39947 GN=SDH1 PE=1 SV=1	C	Energy production and conversion	succinate dehydrogenase [ubiquinone] flavoprotein subunit, mitochondrial-like [Aegilops tauschii subsp. tauschii]
TraesCS2A02G300200	0.658672	5.39421	2.39614	--	--	Cellular Component: cellular_component (GO:0005575);; Cellular Component: intracellular (GO:0005622);; Cellular Component: cell (GO:0005623);; Cellular Component: cytoplasm (GO:0005737);; Biological Process: coenzyme metabolic process (GO:0006732);; Biological Process: biological_process (GO:0008150);; Biological Process: metabolic process (GO:0008152);; Biological Process: biosynthetic process (…	K17637|6.4e-87|obr:102713820|K17637 exocyst complex component 2 | (RefSeq) exocyst complex component SEC5A-like	--	--	--	PAP_fibrillin	Fibrillin protein 5 homolog OS=Oryza sativa subsp. japonica OX=39947 GN=FBN5 PE=1 SV=1	S	Function unknown	putative plastid-lipid-associated protein 7, chloroplastic [Hordeum vulgare]
TraesCS1A02G264900	2.80994	14.6502	6.23635	--	--	Cellular Component: ubiquitin ligase complex (GO:0000151);; Molecular Function: molecular_function (GO:0003674);; Molecular Function: catalytic activity (GO:0003824);; Molecular Function: ubiquitin-protein transferase activity (GO:0004842);; Molecular Function: protein binding (GO:0005515);; Cellular Component: cellular_component (GO:0005575);; Cellular Component: intracellular (GO:0005622);; Cel…	K03875|1.5e-129|ats:109743063|K03875 F-box and leucine-rich repeat protein 1 (S-phase kinase-associated protein 2) | (RefSeq) LOC109743063; F-box protein SKP2A-like	Ubiquitin mediated proteolysis (ko04120)	[R]	General function prediction only	Leucine Rich repeat	F-box protein SKP2A OS=Arabidopsis thaliana OX=3702 GN=SKP2A PE=1 SV=1	O	Posttranslational modification, protein turnover, chaperones	unnamed protein product [Triticum turgidum subsp. durum]
TraesCS6D02G167100	2.7533	12.98	4.00134	[L]	Replication, recombination and repair	--	K02295|0.0e+00|ats:109771621|K02295 cryptochrome | (RefSeq) LOC109771621; (6-4)DNA photolyase isoform X1	--	[LT]	Replication, recombination and repair;; Signal transduction mechanisms	FAD binding domain of DNA photolyase	(6-4)DNA photolyase OS=Oryza sativa subsp. japonica OX=39947 GN=UVR3 PE=3 SV=1	L	Replication, recombination and repair	(6-4)DNA photolyase isoform X2 [Aegilops tauschii subsp. tauschii]
TraesCS6D02G220500	3.74423	18.5716	6.7453	[S]	Function unknown	Cellular Component: cellular_component (GO:0005575);; Cellular Component: intracellular (GO:0005622);; Cellular Component: cell (GO:0005623);; Cellular Component: cytoplasm (GO:0005737);; Cellular Component: chloroplast (GO:0009507);; Cellular Component: chloroplast thylakoid (GO:0009534);; Cellular Component: chloroplast thylakoid membrane (GO:0009535);; Cellular Component: plastid (GO:0009536);…	--	--	--	--	Pentapeptide repeats (8 copies)	Thylakoid lumenal protein TL20.3, chloroplastic OS=Arabidopsis thaliana OX=3702 GN=TL20.3 PE=1 SV=1	S	Function unknown	thylakoid lumenal protein TL20.3, chloroplastic [Aegilops tauschii subsp. tauschii]
TraesCS1D02G425200	0.792051	5.59232	2.30708	--	--	--	--	--	--	--	Protein of unknown function (DUF1645)	--	S	Function unknown	uncharacterized protein LOC109739864 [Aegilops tauschii subsp. tauschii]
TraesCS1A02G188000	7.70227	34.2578	21.6116	[E]	Amino acid transport and metabolism	Molecular Function: prephenate dehydratase activity (GO:0004664);; Biological Process: L-phenylalanine biosynthetic process (GO:0009094);;	K05359|4.3e-212|ats:109744157|K05359 arogenate/prephenate dehydratase [EC:4.2.1.91 4.2.1.51] | (RefSeq) LOC109744157; arogenate dehydratase 3, chloroplastic-like	Phenylalanine, tyrosine and tryptophan biosynthesis (ko00400);; Biosynthesis of amino acids (ko01230)	[E]	Amino acid transport and metabolism	Prephenate dehydratase	Arogenate dehydratase 3, chloroplastic OS=Arabidopsis thaliana OX=3702 GN=ADT3 PE=1 SV=1	E	Amino acid transport and metabolism	arogenate dehydratase 3, chloroplastic-like [Aegilops tauschii subsp. tauschii]
TraesCS4D02G341800	6.63351	30.6559	13.236	[Q]	Secondary metabolites biosynthesis, transport and catabolism	Molecular Function: oxidoreductase activity (GO:0016491);; Molecular Function: metal ion binding (GO:0046872);;	K24028|7.9e-199|ats:109736582|K24028 salicylic acid 3-hydroxylase [EC:1.14.11.-] | (RefSeq) LOC109736582; protein DOWNY MILDEW RESISTANCE 6-like	--	[QR]	Secondary metabolites biosynthesis, transport and catabolism;; General function prediction only	2OG-Fe(II) oxygenase superfamily	Flavanone 3-dioxygenase 2 OS=Oryza sativa subsp. japonica OX=39947 GN=F3H-2 PE=1 SV=1	S	Function unknown	protein DOWNY MILDEW RESISTANCE 6-like [Aegilops tauschii subsp. tauschii]
TraesCS3A02G217900	1.5487	7.01536	2.27723	[T]	Signal transduction mechanisms	Molecular Function: ATP binding (GO:0005524);; Cellular Component: integral component of membrane (GO:0016021);; Molecular Function: ATPase activity (GO:0016887);;	K08712|2.6e-145|gsl:Gasu_29800|K08712 ATP-binding cassette, subfamily G (WHITE), member 2, SNQ2 | (RefSeq) ABC transporter, ATP-binding protein	ABC transporters (ko02010)	[Q]	Secondary metabolites biosynthesis, transport and catabolism	ABC-2 type transporter	ABC transporter G family member 36 OS=Oryza sativa subsp. japonica OX=39947 GN=ABCG36 PE=2 SV=1	V	Defense mechanisms	ABC transporter G family member 36 [Aegilops tauschii subsp. tauschii]
TraesCS5A02G131400	21.6916	89.0482	29.1392	[QV]	Secondary metabolites biosynthesis, transport and catabolism;; Defense mechanisms	Molecular Function: monooxygenase activity (GO:0004497);; Molecular Function: iron ion binding (GO:0005506);; Cellular Component: integral component of membrane (GO:0016021);; Molecular Function: oxidoreductase activity, acting on paired donors, with incorporation or reduction of molecular oxygen (GO:0016705);; Molecular Function: heme binding (GO:0020037);;	K09588|5.3e-276|ats:109745725|K09588 cytochrome P450 family 90 subfamily A polypeptide 1 [EC:1.14.-.-] | (RefSeq) LOC109745725; cytochrome P450 90A1	Brassinosteroid biosynthesis (ko00905)	[QI]	Secondary metabolites biosynthesis, transport and catabolism;; Lipid transport and metabolism	Cytochrome P450	Cytochrome P450 90A4 OS=Oryza sativa subsp. japonica OX=39947 GN=CYP90A4 PE=2 SV=1	Q	Secondary metabolites biosynthesis, transport and catabolism	cytochrome P450 90A1 [Aegilops tauschii subsp. tauschii]
Ta_newGene_15653	1.47284	9.78621	3.03476	--	--	--	--	--	--	--	--	--	--	--	--
TraesCS1B02G251800	2.3001	13.3788	7.48097	--	--	Molecular Function: calcium ion binding (GO:0005509);; Molecular Function: calcium-dependent phospholipid binding (GO:0005544);;	K17098|1.3e-174|ats:109733385|K17098 annexin D | (RefSeq) LOC109733385; annexin D4	--	[U]	Intracellular trafficking, secretion, and vesicular transport	Annexin	Annexin D4 OS=Arabidopsis thaliana OX=3702 GN=ANN4 PE=1 SV=1	S	Function unknown	annexin D4 [Aegilops tauschii subsp. tauschii]
TraesCS3B02G452100	4.25547	19.1654	6.26416	[C]	Energy production and conversion	Molecular Function: aldehyde dehydrogenase (NAD) activity (GO:0004029);;	K12355|1.3e-290|ats:109740782|K12355 coniferyl-aldehyde dehydrogenase [EC:1.2.1.68] | (RefSeq) LOC109740782; aldehyde dehydrogenase family 2 member C4-like	Phenylpropanoid biosynthesis (ko00940)	[C]	Energy production and conversion	Aldehyde dehydrogenase family	Aldehyde dehydrogenase family 2 member C4 OS=Arabidopsis thaliana OX=3702 GN=ALDH2C4 PE=1 SV=2	C	Energy production and conversion	retinal dehydrogenase, putative, expressed [Triticum aestivum]
TraesCS4A02G462000	1.16882	6.64926	3.49411	[QV]	Secondary metabolites biosynthesis, transport and catabolism;; Defense mechanisms	Molecular Function: monooxygenase activity (GO:0004497);; Molecular Function: iron ion binding (GO:0005506);; Molecular Function: oxidoreductase activity, acting on paired donors, with incorporation or reduction of molecular oxygen (GO:0016705);; Molecular Function: heme binding (GO:0020037);;	K15405|1.7e-83|crb:17895978|K15405 midchain alkane hydroxylase | (RefSeq) alkane hydroxylase MAH1	Cutin, suberine and wax biosynthesis (ko00073)	[QI]	Secondary metabolites biosynthesis, transport and catabolism;; Lipid transport and metabolism	Cytochrome P450	Noroxomaritidine synthase 2 OS=Narcissus aff. pseudonarcissus MK-2014 OX=1540222 GN=Cyp96T2 PE=2 SV=1	Q	Secondary metabolites biosynthesis, transport and catabolism	cytochrome P450 [Hordeum vulgare]
TraesCS7D02G484800	4.78195	22.2519	6.08335	[R]	General function prediction only	Molecular Function: catalytic activity (GO:0003824);;	K07071|2.3e-204|ats:109743123|K07071 uncharacterized protein | (RefSeq) LOC109743123; epimerase family protein SDR39U1 homolog, chloroplastic	--	[F]	Nucleotide transport and metabolism	Domain of unknown function (DUF1731)	Epimerase family protein SDR39U1 homolog, chloroplastic OS=Arabidopsis thaliana OX=3702 GN=GC1 PE=2 SV=2	S	Function unknown	epimerase family protein SDR39U1 homolog, chloroplastic [Aegilops tauschii subsp. tauschii]
TraesCS5A02G081900	12.2055	53.4217	30.9474	--	--	--	--	--	--	--	Protein of unknown function (DUF1118)	--	S	Function unknown	hypothetical protein TRIUR3_16301 [Triticum urartu]
TraesCS7D02G517800	20.2251	82.8001	49.1274	[O]	Posttranslational modification, protein turnover, chaperones	Molecular Function: ATP binding (GO:0005524);; Biological Process: protein folding (GO:0006457);; Molecular Function: unfolded protein binding (GO:0051082);;	K09487|0.0e+00|ats:109732828|K09487 heat shock protein 90kDa beta | (RefSeq) LOC109732828; endoplasmin homolog isoform X1	Protein processing in endoplasmic reticulum (ko04141);; Plant-pathogen interaction (ko04626)	[O]	Posttranslational modification, protein turnover, chaperones	Hsp90 protein	Endoplasmin homolog OS=Hordeum vulgare OX=4513 PE=2 SV=1	O	Posttranslational modification, protein turnover, chaperones	endoplasmin homolog isoform X1 [Aegilops tauschii subsp. tauschii]
TraesCS3A02G128900	13.3567	61.5874	19.3445	--	--	Molecular Function: transcription factor activity, sequence-specific DNA binding (GO:0003700);;	K16241|1.2e-41|ats:109774451|K16241 transcription factor HY5 | (RefSeq) LOC109774451; transcription factor HY5-like	Circadian rhythm - plant (ko04712)	[K]	Transcription	bZIP transcription factor	Transcription factor HY5 OS=Solanum lycopersicum OX=4081 GN=HY5 PE=2 SV=1	K	Transcription	unnamed protein product [Triticum turgidum subsp. durum]
TraesCS2B02G431300	0	1.13056	0.854928	[I]	Lipid transport and metabolism	Molecular Function: molecular_function (GO:0003674);; Molecular Function: catalytic activity (GO:0003824);; Molecular Function: fatty acid synthase activity (GO:0004312);; Cellular Component: cellular_component (GO:0005575);; Cellular Component: intracellular (GO:0005622);; Cellular Component: cell (GO:0005623);; Cellular Component: cytoplasm (GO:0005737);; Cellular Component: chloroplast (GO:000…	--	--	--	--	Thioesterase-like superfamily	Acyl-acyl carrier protein thioesterase ATL3, chloroplastic OS=Arabidopsis thaliana OX=3702 GN=ALT3 PE=2 SV=1	Q	Secondary metabolites biosynthesis, transport and catabolism	hypothetical protein TRIUR3_05267 [Triticum urartu]
TraesCS2D02G315600	60.6337	248.474	118.443	--	--	--	--	--	[E]	Amino acid transport and metabolism	Serine hydrolase (FSH1)	Rhodanese-like domain-containing protein 6 OS=Arabidopsis thaliana OX=3702 GN=STR6 PE=2 SV=1	S	Function unknown	unnamed protein product [Triticum aestivum]
TraesCS6A02G326100	0.752597	4.51835	1.38232	--	--	Molecular Function: ubiquitin protein ligase activity (GO:0061630);;	K10143|0.0e+00|ats:109785984|K10143 E3 ubiquitin-protein ligase RFWD2 [EC:2.3.2.27] | (RefSeq) LOC109785984; E3 ubiquitin-protein ligase COP1	Ubiquitin mediated proteolysis (ko04120);; Circadian rhythm - plant (ko04712)	--	--	WD domain, G-beta repeat	E3 ubiquitin-protein ligase COP1 OS=Arabidopsis thaliana OX=3702 GN=COP1 PE=1 SV=2	O	Posttranslational modification, protein turnover, chaperones	unnamed protein product [Triticum turgidum subsp. durum]
TraesCS2B02G297800	1.56238	8.59957	3.22378	--	--	Cellular Component: chloroplast (GO:0009507);; Molecular Function: violaxanthin de-epoxidase activity (GO:0046422);;	K09839|2.9e-252|ats:109771495|K09839 violaxanthin de-epoxidase [EC:1.23.5.1] | (RefSeq) LOC109771495; violaxanthin de-epoxidase, chloroplastic	Carotenoid biosynthesis (ko00906)	--	--	VDE lipocalin domain	Violaxanthin de-epoxidase, chloroplastic OS=Spinacia oleracea OX=3562 GN=VDE1 PE=1 SV=2	I	Lipid transport and metabolism	violaxanthin de-epoxidase [Triticum aestivum]
TraesCS5A02G303400	1.74947	10.4709	3.71351	[QR]	Secondary metabolites biosynthesis, transport and catabolism;; General function prediction only	Molecular Function: oxidoreductase activity (GO:0016491);;	K19825|8.3e-135|nsy:104231555|K19825 2-alkenal reductase (NADP+) [EC:1.3.1.102] | (RefSeq) 2-alkenal reductase (NADP(+)-dependent)	--	[R]	General function prediction only	N-terminal domain of oxidoreductase	2-alkenal reductase (NADP(+)-dependent) OS=Nicotiana tabacum OX=4097 GN=DBR PE=1 SV=1	S	Function unknown	putative NADP-dependent oxidoreductase P1 [Triticum urartu]
TraesCS3A02G106700	21.6583	90.0271	54.7906	[HR]	Coenzyme transport and metabolism;; General function prediction only	Cellular Component: integral component of membrane (GO:0016021);;	K18266|4.1e-137|jcu:105647667|K18266 protein NDRG1 | (RefSeq) pollen-specific protein SF21	--	[S]	Function unknown	Ndr family	Protein NDL2 OS=Arabidopsis thaliana OX=3702 GN=NDL2 PE=1 SV=1	S	Function unknown	hypothetical protein TRIUR3_25829 [Triticum urartu]
TraesCS6A02G311900	7.00204	30.7724	18.9732	[M]	Cell wall/membrane/envelope biogenesis	Molecular Function: transferase activity, transferring glycosyl groups (GO:0016757);;	K20893|1.0e-109|adu:107487890|K20893 probable galacturonosyltransferase-like 1 [EC:2.4.1.-] | (RefSeq) probable galacturonosyltransferase-like 1	--	--	--	Glycosyl transferase family 8	Probable galacturonosyltransferase-like 9 OS=Arabidopsis thaliana OX=3702 GN=GATL9 PE=2 SV=1	M	Cell wall/membrane/envelope biogenesis	unnamed protein product [Triticum turgidum subsp. durum]
TraesCS2A02G106900	3.91005	21.971	8.16033	--	--	Cellular Component: integral component of membrane (GO:0016021);;	--	--	--	--	NADH-ubiquinone reductase complex 1 MLRQ subunit	--	S	Function unknown	uncharacterized protein LOC109784586 [Aegilops tauschii subsp. tauschii]
TraesCS4B02G208700	3.24017	15.6609	8.57843	--	--	Molecular Function: aspartic-type endopeptidase activity (GO:0004190);;	K22683|2.1e-37|smo:SELMODRAFT_136051|K22683 aspartyl protease family protein [EC:3.4.23.-] | (RefSeq) hypothetical protein	--	[O]	Posttranslational modification, protein turnover, chaperones	Xylanase inhibitor C-terminal	Aspartic proteinase PCS1 OS=Arabidopsis thaliana OX=3702 GN=PCS1 PE=2 SV=1	O	Posttranslational modification, protein turnover, chaperones	unnamed protein product [Triticum turgidum subsp. durum]
Ta_newGene_6126	1.20826	8.75581	2.44897	--	--	--	--	--	--	--	--	--	--	--	--
TraesCS3D02G232800	1.45705	8.59847	2.65144	[IR]	Lipid transport and metabolism;; General function prediction only	Molecular Function: hydrolase activity, acting on ester bonds (GO:0016788);;	K14209|2.6e-23|ats:109773794|K14209 solute carrier family 36 (proton-coupled amino acid transporter) | (RefSeq) uncharacterized protein LOC109773794	--	--	--	GDSL-like Lipase/Acylhydrolase	GDSL esterase/lipase At2g27360 OS=Arabidopsis thaliana OX=3702 GN=At2g27360 PE=2 SV=1	S	Function unknown	GDSL esterase/lipase At2g27360-like [Aegilops tauschii subsp. tauschii]
TraesCS3D02G052100	335.684	1386.86	738.195	--	--	Biological Process: lipid transport (GO:0006869);; Molecular Function: lipid binding (GO:0008289);;	--	--	--	--	Protease inhibitor/seed storage/LTP family	Non-specific lipid-transfer protein 4.1 OS=Hordeum vulgare OX=4513 GN=LTP4.1 PE=1 SV=1	U	Intracellular trafficking, secretion, and vesicular transport	non-specific lipid-transfer protein 4.1-like [Aegilops tauschii subsp. tauschii]
TraesCS7D02G359100	16.1538	68.609	29.5457	[I]	Lipid transport and metabolism	--	K13396|1.1e-78|psom:113295244|K13396 (S)-tetrahydroprotoberberine N-methyltransferase [EC:2.1.1.122] | (RefSeq) (S)-tetrahydroprotoberberine N-methyltransferase	Isoquinoline alkaloid biosynthesis (ko00950)	--	--	Mycolic acid cyclopropane synthetase	(S)-coclaurine N-methyltransferase OS=Thalictrum flavum subsp. glaucum OX=150095 PE=1 SV=1	M	Cell wall/membrane/envelope biogenesis	(S)-coclaurine N-methyltransferase-like [Aegilops tauschii subsp. tauschii]
TraesCS5D02G481200	11.3488	49.5102	39.5311	--	--	Molecular Function: DNA binding (GO:0003677);; Cellular Component: nucleus (GO:0005634);; Biological Process: regulation of transcription, DNA-templated (GO:0006355);;	K00521|1.4e-43|cmos:111447866|K00521 ferric-chelate reductase [EC:1.16.1.7] | (RefSeq) ferric reduction oxidase 7, chloroplastic-like	--	--	--	No apical meristem (NAM) protein	NAC domain-containing protein 2 OS=Oryza sativa subsp. japonica OX=39947 GN=NAC002 PE=1 SV=1	K	Transcription	NAC transcription factor 2D [Triticum aestivum]
TraesCS5B02G436400	3.83188	18.3869	6.12559	[G]	Carbohydrate transport and metabolism	Molecular Function: UDP-glycosyltransferase activity (GO:0008194);;	K23260|1.0e-255|ats:109746671|K23260 scopoletin glucosyltransferase [EC:2.4.1.128] | (RefSeq) LOC109746671; anthocyanin 3'-O-beta-glucosyltransferase-like	Phenylpropanoid biosynthesis (ko00940)	[GC]	Carbohydrate transport and metabolism;; Energy production and conversion	UDP-glucoronosyl and UDP-glucosyl transferase	Anthocyanin 3'-O-beta-glucosyltransferase OS=Gentiana triflora OX=55190 PE=1 SV=1	S	Function unknown	unnamed protein product [Triticum turgidum subsp. durum]
TraesCS2B02G395400	4.2549	20.3526	5.72677	[I]	Lipid transport and metabolism	--	K18368|4.9e-196|ats:109759954|K18368 caffeoylshikimate esterase [EC:3.1.1.-] | (RefSeq) LOC109759954; caffeoylshikimate esterase-like	Phenylpropanoid biosynthesis (ko00940)	[I]	Lipid transport and metabolism	Serine aminopeptidase, S33	Caffeoylshikimate esterase OS=Arabidopsis thaliana OX=3702 GN=CSE PE=1 SV=1	I	Lipid transport and metabolism	caffeoylshikimate esterase-like [Aegilops tauschii subsp. tauschii]
TraesCS2B02G040000	14.3451	62.0374	17.0002	[C]	Energy production and conversion	Molecular Function: FMN binding (GO:0010181);; Molecular Function: oxidoreductase activity (GO:0016491);;	K05894|3.9e-215|ats:109752455|K05894 12-oxophytodienoic acid reductase [EC:1.3.1.42] | (RefSeq) LOC109752455; putative 12-oxophytodienoate reductase 4	alpha-Linolenic acid metabolism (ko00592)	[CR]	Energy production and conversion;; General function prediction only	NADH:flavin oxidoreductase / NADH oxidase family	Putative 12-oxophytodienoate reductase 4 OS=Oryza sativa subsp. japonica OX=39947 GN=OPR4 PE=2 SV=1	C	Energy production and conversion	unnamed protein product [Triticum turgidum subsp. durum]
TraesCS4A02G366000	0.620844	4.94484	2.29928	[HR]	Coenzyme transport and metabolism;; General function prediction only	Molecular Function: catalytic activity (GO:0003824);;	K08726|2.4e-150|bdi:100841009|K08726 soluble epoxide hydrolase / lipid-phosphate phosphatase [EC:3.3.2.10 3.1.3.76] | (RefSeq) uncharacterized protein LOC100841009	Arachidonic acid metabolism (ko00590);; Peroxisome (ko04146)	[I]	Lipid transport and metabolism	alpha/beta hydrolase fold	--	S	Function unknown	unnamed protein product [Triticum turgidum subsp. durum]
TraesCS1B02G276800	26.2105	113.933	83.9993	--	--	Molecular Function: serine-type endopeptidase inhibitor activity (GO:0004867);; Cellular Component: extracellular region (GO:0005576);;	--	--	--	--	--	--	S	Function unknown	uncharacterized protein LOC109755131 [Aegilops tauschii subsp. tauschii]
TraesCS7A02G074700	10.7089	47.6605	24.6208	[O]	Posttranslational modification, protein turnover, chaperones	Cellular Component: vacuolar membrane (GO:0005774);; Cellular Component: Golgi apparatus (GO:0005794);; Cellular Component: plasma membrane (GO:0005886);; Cellular Component: plasmodesma (GO:0009506);;	--	--	[C]	Energy production and conversion	SPFH domain / Band 7 family	Hypersensitive-induced response protein 4 OS=Arabidopsis thaliana OX=3702 GN=HIR4 PE=1 SV=1	O	Posttranslational modification, protein turnover, chaperones	hypersensitive-induced response protein 4-like [Aegilops tauschii subsp. tauschii]
TraesCS6D02G333600	47.4038	199.549	103.785	--	--	Biological Process: response to water (GO:0009415);;	--	--	--	--	Dehydrin	Dehydrin DHN3 OS=Hordeum vulgare OX=4513 GN=DHN3 PE=2 SV=1	S	Function unknown	dehydrin DHN3-like [Aegilops tauschii subsp. tauschii]
TraesCS4D02G155700	3.88602	18.5271	6.07189	[S]	Function unknown	--	K15075|2.7e-11|mng:MNEG_8650|K15075 DNA repair/transcription protein MET18/MMS19 | (RefSeq) putative MMS19 nucleotide excision repair protein	--	[O]	Posttranslational modification, protein turnover, chaperones	ATP-dependent protease La (LON) substrate-binding domain	--	O	Posttranslational modification, protein turnover, chaperones	uncharacterized protein LOC109771972 [Aegilops tauschii subsp. tauschii]
TraesCS7A02G191100	8.40049	37.8293	16.5399	--	--	--	--	--	--	--	bHLH-MYC and R2R3-MYB transcription factors N-terminal	Protein RICE SALT SENSITIVE 3 OS=Oryza sativa subsp. japonica OX=39947 GN=RSS3 PE=1 SV=1	S	Function unknown	unnamed protein product [Triticum turgidum subsp. durum]
TraesCS4A02G068400	24.475	104.083	42.1209	[Q]	Secondary metabolites biosynthesis, transport and catabolism	Biological Process: fatty acid biosynthetic process (GO:0006633);; Cellular Component: integral component of membrane (GO:0016021);; Molecular Function: transferase activity, transferring acyl groups other than amino-acyl groups (GO:0016747);;	K15397|6.6e-304|ats:109783633|K15397 3-ketoacyl-CoA synthase [EC:2.3.1.199] | (RefSeq) LOC109783633; 3-ketoacyl-CoA synthase 1-like	Fatty acid elongation (ko00062);; Plant-pathogen interaction (ko04626)	--	--	FAE1/Type III polyketide synthase-like protein	3-ketoacyl-CoA synthase 1 OS=Arabidopsis thaliana OX=3702 GN=KCS1 PE=1 SV=1	I	Lipid transport and metabolism	3-ketoacyl-CoA synthase 1-like [Aegilops tauschii subsp. tauschii]
TraesCS5B02G135000	1.88737	10.1811	3.2276	[E]	Amino acid transport and metabolism	Molecular Function: oxidoreductase activity (GO:0016491);;	--	--	--	--	Saccharopine dehydrogenase NADP binding domain	--	E	Amino acid transport and metabolism	unnamed protein product [Triticum turgidum subsp. durum]
TraesCS3D02G340500	1.54872	8.46659	3.62066	[O]	Posttranslational modification, protein turnover, chaperones	Molecular Function: cysteine-type peptidase activity (GO:0008234);;	K16292|1.8e-209|ats:109743908|K16292 KDEL-tailed cysteine endopeptidase [EC:3.4.22.-] | (RefSeq) LOC109743908; thiol protease SEN102-like	--	[O]	Posttranslational modification, protein turnover, chaperones	Papain family cysteine protease	Thiol protease SEN102 OS=Hemerocallis sp. OX=29711 GN=SEN102 PE=2 SV=1	O	Posttranslational modification, protein turnover, chaperones	thiol protease SEN102-like [Aegilops tauschii subsp. tauschii]
TraesCS7D02G100300	2.09387	11.6101	3.72982	--	--	Molecular Function: transferase activity, transferring acyl groups other than amino-acyl groups (GO:0016747);;	K13065|3.3e-17|ppp:112293457|K13065 shikimate O-hydroxycinnamoyltransferase [EC:2.3.1.133] | (RefSeq) shikimate O-hydroxycinnamoyltransferase-like	Phenylpropanoid biosynthesis (ko00940);; Flavonoid biosynthesis (ko00941);; Stilbenoid, diarylheptanoid and gingerol biosynthesis (ko00945)	--	--	Transferase family	--	S	Function unknown	putrescine hydroxycinnamoyltransferase 3-like [Aegilops tauschii subsp. tauschii]
TraesCS5D02G369400	1.75285	13.1603	5.44082	[S]	Function unknown	Cellular Component: integral component of membrane (GO:0016021);;	K03260|3.4e-14|pda:103710480|K03260 translation initiation factor 4G | (RefSeq) eukaryotic translation initiation factor-like	RNA transport (ko03013)	[R]	General function prediction only	Proteolipid membrane potential modulator	Hydrophobic protein OSR8 OS=Oryza sativa subsp. japonica OX=39947 GN=OSR8 PE=3 SV=1	S	Function unknown	low temperature-induced protein lt101.2-like [Aegilops tauschii subsp. tauschii]
TraesCS5D02G145400	69.1893	294.226	129.661	--	--	Molecular Function: intramolecular lyase activity (GO:0016872);;	K01859|2.5e-113|ats:109782217|K01859 chalcone isomerase [EC:5.5.1.6] | (RefSeq) LOC109782217; probable chalcone--flavonone isomerase 3	Flavonoid biosynthesis (ko00941)	--	--	Chalcone-flavanone isomerase	Probable chalcone--flavonone isomerase 3 OS=Arabidopsis thaliana OX=3702 GN=CHI3 PE=1 SV=1	S	Function unknown	probable chalcone--flavonone isomerase 3 [Aegilops tauschii subsp. tauschii]
TraesCS5B02G056300	3.96841	20.237	11.8091	[IQR]	Lipid transport and metabolism;; Secondary metabolites biosynthesis, transport and catabolism;; General function prediction only	Molecular Function: molecular_function (GO:0003674);; Molecular Function: catalytic activity (GO:0003824);; Biological Process: biological_process (GO:0008150);; Biological Process: metabolic process (GO:0008152);; Biological Process: response to toxic substance (GO:0009636);; Biological Process: cellular process (GO:0009987);; Biological Process: response to organic substance (GO:0010033);; Mole…	K00059|3.8e-08|dzi:111282604|K00059 3-oxoacyl-[acyl-carrier protein] reductase [EC:1.1.1.100] | (RefSeq) 3-oxoacyl-[acyl-carrier-protein] reductase 4-like	Fatty acid biosynthesis (ko00061);; Biotin metabolism (ko00780);; Fatty acid metabolism (ko01212)	[R]	General function prediction only	short chain dehydrogenase	3-oxoacyl-[acyl-carrier-protein] reductase 1, chloroplastic OS=Brassica napus OX=3708 GN=gbkr1 PE=1 SV=1	S	Function unknown	unnamed protein product [Triticum turgidum subsp. durum]
TraesCS6D02G085100	1.36864	8.08266	4.15578	[QV]	Secondary metabolites biosynthesis, transport and catabolism;; Defense mechanisms	Molecular Function: monooxygenase activity (GO:0004497);; Molecular Function: iron ion binding (GO:0005506);; Cellular Component: integral component of membrane (GO:0016021);; Molecular Function: oxidoreductase activity, acting on paired donors, with incorporation or reduction of molecular oxygen (GO:0016705);; Molecular Function: heme binding (GO:0020037);;	K20617|6.5e-301|ats:109739846|K20617 cytochrome P450 family 71 subfamily A | (RefSeq) LOC109739846; cytochrome P450 71A1-like	--	[Q]	Secondary metabolites biosynthesis, transport and catabolism	Cytochrome P450	Tryptamine 5-hydroxylase OS=Oryza sativa subsp. japonica OX=39947 GN=CYP71P1 PE=1 SV=1	Q	Secondary metabolites biosynthesis, transport and catabolism	cytochrome P450 71A1-like [Aegilops tauschii subsp. tauschii]
TraesCS7A02G368300	8.33496	38.7337	18.2708	[C]	Energy production and conversion	--	K11168|1.4e-181|ats:109765638|K11168 dehydrogenase/reductase SDR family member 12 [EC:1.1.-.-] | (RefSeq) LOC109765638; dehydrogenase/reductase SDR family member 12	--	[Q]	Secondary metabolites biosynthesis, transport and catabolism	short chain dehydrogenase	Protochlorophyllide reductase, chloroplastic OS=Marchantia paleacea OX=56867 GN=PORA PE=2 SV=1	S	Function unknown	Dehydrogenase/reductase SDR family member 12 [Triticum urartu]
Ta_newGene_20820	1.14972	8.27793	3.16803	--	--	--	--	--	--	--	--	--	--	--	--
TraesCS2B02G147300	0.467786	2.96503	0.875845	--	--	--	--	--	--	--	Williams-Beuren syndrome DDT (WSD), D-TOX E motif	Homeobox-DDT domain protein RLT3 OS=Arabidopsis thaliana OX=3702 GN=RLT3 PE=3 SV=1	S	Function unknown	unnamed protein product [Triticum turgidum subsp. durum]
TraesCS4A02G245400	1.04465	6.66297	2.01813	[V]	Defense mechanisms	Molecular Function: antiporter activity (GO:0015297);; Cellular Component: integral component of membrane (GO:0016021);; Molecular Function: xenobiotic transporter activity (GO:0042910);;	K03327|8.7e-260|ats:109739836|K03327 multidrug resistance protein, MATE family | (RefSeq) LOC109739836; protein DETOXIFICATION 29-like	--	[R]	General function prediction only	MatE	Protein DETOXIFICATION 29 OS=Arabidopsis thaliana OX=3702 GN=DTX29 PE=1 SV=1	V	Defense mechanisms	unnamed protein product [Triticum turgidum subsp. durum]
TraesCS5B02G184700	4.01992	19.1832	7.33613	--	--	Cellular Component: integral component of membrane (GO:0016021);;	--	--	--	--	Sulfite exporter TauE/SafE	Sulfite exporter TauE/SafE family protein 3 OS=Arabidopsis thaliana OX=3702 GN=At2g25737 PE=2 SV=1	S	Function unknown	uncharacterized protein LOC109737769 [Aegilops tauschii subsp. tauschii]
TraesCS3B02G364500	0.372028	3.23345	0.896871	[T]	Signal transduction mechanisms	Biological Process: defense response to oomycetes (GO:0002229);; Molecular Function: transmembrane receptor protein serine/threonine kinase activity (GO:0004675);; Molecular Function: ATP binding (GO:0005524);; Cellular Component: plasma membrane (GO:0005886);; Biological Process: defense response (GO:0006952);; Cellular Component: integral component of membrane (GO:0016021);; Molecular Function:…	K22133|3.8e-67|egr:104443802|K22133 oxalate---CoA ligase [EC:6.2.1.8] | (RefSeq) oxalate--CoA ligase	Glyoxylate and dicarboxylate metabolism (ko00630)	--	--	Legume lectin domain	L-type lectin-domain containing receptor kinase SIT2 OS=Oryza sativa subsp. japonica OX=39947 GN=SIT2 PE=2 SV=2	T	Signal transduction mechanisms	unnamed protein product [Triticum aestivum]
TraesCS6D02G305800	1.89388	9.75574	2.5748	--	--	Molecular Function: ubiquitin protein ligase activity (GO:0061630);;	K10143|0.0e+00|ats:109785984|K10143 E3 ubiquitin-protein ligase RFWD2 [EC:2.3.2.27] | (RefSeq) LOC109785984; E3 ubiquitin-protein ligase COP1	Ubiquitin mediated proteolysis (ko04120);; Circadian rhythm - plant (ko04712)	--	--	WD domain, G-beta repeat	E3 ubiquitin-protein ligase COP1 OS=Arabidopsis thaliana OX=3702 GN=COP1 PE=1 SV=2	O	Posttranslational modification, protein turnover, chaperones	E3 ubiquitin-protein ligase COP1 [Aegilops tauschii subsp. tauschii]
TraesCS4D02G201100	18.164	80.8118	30.5921	[O]	Posttranslational modification, protein turnover, chaperones	Molecular Function: molecular_function (GO:0003674);; Molecular Function: catalytic activity (GO:0003824);; Molecular Function: glutathione transferase activity (GO:0004364);; Molecular Function: protein binding (GO:0005515);; Cellular Component: cellular_component (GO:0005575);; Cellular Component: intracellular (GO:0005622);; Cellular Component: cell (GO:0005623);; Cellular Component: cytoplasm…	K00799|1.4e-151|ats:109762019|K00799 glutathione S-transferase [EC:2.5.1.18] | (RefSeq) LOC109762019; protein IN2-1 homolog B	Glutathione metabolism (ko00480)	[O]	Posttranslational modification, protein turnover, chaperones	Glutathione S-transferase, N-terminal domain	Protein IN2-1 homolog B OS=Oryza sativa subsp. indica OX=39946 GN=GSTZ5 PE=1 SV=1	O	Posttranslational modification, protein turnover, chaperones	protein IN2-1 homolog B [Aegilops tauschii subsp. tauschii]
TraesCS6B02G175600	8.09428	36.7768	16.7859	[M]	Cell wall/membrane/envelope biogenesis	Molecular Function: catalytic activity (GO:0003824);;	K09753|1.8e-186|ats:109745831|K09753 cinnamoyl-CoA reductase [EC:1.2.1.44] | (RefSeq) LOC109745831; cinnamoyl-CoA reductase 2-like	Phenylpropanoid biosynthesis (ko00940)	[V]	Defense mechanisms	NAD dependent epimerase/dehydratase family	Cinnamoyl-CoA reductase 1 OS=Arabidopsis thaliana OX=3702 GN=CCR1 PE=1 SV=1	M	Cell wall/membrane/envelope biogenesis	unnamed protein product [Triticum turgidum subsp. durum]
TraesCS2A02G480900	7.60353	34.3868	9.41159	--	--	Cellular Component: integral component of membrane (GO:0016021);; Molecular Function: transferase activity, transferring glycosyl groups (GO:0016757);;	K18134|6.3e-68|tcc:18593455|K18134 EGF domain-specific O-GlcNAc transferase [EC:2.4.1.255] | (RefSeq) uncharacterized LOC18593455	Other types of O-glycan biosynthesis (ko00514)	[S]	Function unknown	Protein of unknown function (DUF563)	Beta-1,2-xylosyltransferease XAX1 OS=Oryza sativa subsp. japonica OX=39947 GN=XAX1 PE=1 SV=1	S	Function unknown	unnamed protein product [Triticum turgidum subsp. durum]
TraesCS3B02G042700	0.025172	2.89431	0.75465	--	--	Molecular Function: aspartic-type endopeptidase activity (GO:0004190);;	--	--	--	--	Xylanase inhibitor C-terminal	Chitinase CLP OS=Oryza sativa subsp. japonica OX=39947 GN=CLP PE=1 SV=1	O	Posttranslational modification, protein turnover, chaperones	unnamed protein product [Triticum turgidum subsp. durum]
TraesCS2B02G083700	13.1349	58.799	18.7085	[G]	Carbohydrate transport and metabolism	Molecular Function: UDP-glycosyltransferase activity (GO:0008194);;	K22845|6.0e-264|ats:109743201|K22845 phlorizin synthase [EC:2.4.1.357] | (RefSeq) LOC109743201; anthocyanidin 5,3-O-glucosyltransferase-like	Flavonoid biosynthesis (ko00941)	[GC]	Carbohydrate transport and metabolism;; Energy production and conversion	UDP-glucoronosyl and UDP-glucosyl transferase	UDP-glycosyltransferase 88F3 OS=Pyrus communis OX=23211 GN=UGT88F3 PE=2 SV=1	S	Function unknown	anthocyanidin 5,3-O-glucosyltransferase-like [Aegilops tauschii subsp. tauschii]
TraesCS1B02G383800	3.40792	17.5626	10.5238	--	--	Molecular Function: DNA binding (GO:0003677);; Cellular Component: nucleus (GO:0005634);;	K09422|1.7e-157|ats:109743994|K09422 transcription factor MYB, plant | (RefSeq) LOC109743994; myb-related protein Hv33-like	--	[K]	Transcription	Myb-like DNA-binding domain	Myb-related protein Hv33 OS=Hordeum vulgare OX=4513 GN=MYB2 PE=2 SV=3	K	Transcription	myb-related protein Hv33-like [Aegilops tauschii subsp. tauschii]
TraesCS7D02G046700	25.2235	110.294	37.6389	[Q]	Secondary metabolites biosynthesis, transport and catabolism	Biological Process: biosynthetic process (GO:0009058);; Molecular Function: transferase activity, transferring acyl groups other than amino-acyl groups (GO:0016747);;	K17212|1.6e-126|sbi:8080716|K17212 bisdemethoxycurcumin synthase [EC:2.3.1.211] | (RefSeq) bisdemethoxycurcumin synthase	Stilbenoid, diarylheptanoid and gingerol biosynthesis (ko00945)	--	--	Chalcone and stilbene synthases, N-terminal domain	Bisdemethoxycurcumin synthase OS=Oryza sativa subsp. japonica OX=39947 GN=Os07g0271500 PE=1 SV=2	Q	Secondary metabolites biosynthesis, transport and catabolism	bisdemethoxycurcumin synthase-like [Aegilops tauschii subsp. tauschii]
TraesCS2A02G145900	1.55454	9.91003	5.25963	--	--	Biological Process: response to reactive oxygen species (GO:0000302);; Biological Process: response to acid chemical (GO:0001101);; Cellular Component: cellular_component (GO:0005575);; Cellular Component: intracellular (GO:0005622);; Cellular Component: cell (GO:0005623);; Cellular Component: nucleus (GO:0005634);; Cellular Component: cytoplasm (GO:0005737);; Cellular Component: plasma membrane …	K17637|8.9e-07|obr:102713820|K17637 exocyst complex component 2 | (RefSeq) exocyst complex component SEC5A-like	--	--	--	PAP_fibrillin	Plastid-lipid-associated protein 6, chloroplastic OS=Arabidopsis thaliana OX=3702 GN=PAP6 PE=1 SV=1	S	Function unknown	harpin binding protein 1 [Triticum aestivum]
TraesCS5B02G028300	63.5768	276.132	130.315	[IQR]	Lipid transport and metabolism;; Secondary metabolites biosynthesis, transport and catabolism;; General function prediction only	Molecular Function: oxidoreductase activity (GO:0016491);;	K08081|3.1e-134|ats:109774392|K08081 tropinone reductase I [EC:1.1.1.206] | (RefSeq) LOC109774392; tropinone reductase homolog At5g06060-like	Tropane, piperidine and pyridine alkaloid biosynthesis (ko00960)	[R]	General function prediction only	Enoyl-(Acyl carrier protein) reductase	Noroxomaritidine/norcraugsodine reductase OS=Narcissus aff. pseudonarcissus MK-2014 OX=1540222 GN=NR PE=1 SV=1	S	Function unknown	unnamed protein product [Triticum turgidum subsp. durum]
TraesCS3D02G543100	7.48694	35.5623	24.7619	[O]	Posttranslational modification, protein turnover, chaperones	Molecular Function: protein binding (GO:0005515);; Cellular Component: cellular_component (GO:0005575);; Cellular Component: intracellular (GO:0005622);; Cellular Component: cell (GO:0005623);; Cellular Component: cytoplasm (GO:0005737);; Cellular Component: endoplasmic reticulum (GO:0005783);; Cellular Component: endoplasmic reticulum lumen (GO:0005788);; Cellular Component: plasma membrane (GO:…	K09523|6.5e-236|ats:109775728|K09523 DnaJ homolog subfamily C member 3 | (RefSeq) LOC109775728; dnaJ protein P58IPK homolog B	Protein processing in endoplasmic reticulum (ko04141)	[O]	Posttranslational modification, protein turnover, chaperones	DnaJ domain	DnaJ protein P58IPK homolog B OS=Oryza sativa subsp. japonica OX=39947 GN=P58B PE=1 SV=1	O	Posttranslational modification, protein turnover, chaperones	dnaJ protein P58IPK homolog B [Aegilops tauschii subsp. tauschii]
TraesCS7B02G455100	0	1.65254	0.558625	--	--	Molecular Function: transferase activity, transferring acyl groups other than amino-acyl groups (GO:0016747);;	K13065|1.6e-239|ats:109753751|K13065 shikimate O-hydroxycinnamoyltransferase [EC:2.3.1.133] | (RefSeq) LOC109753751; putrescine hydroxycinnamoyltransferase 1-like	Phenylpropanoid biosynthesis (ko00940);; Flavonoid biosynthesis (ko00941);; Stilbenoid, diarylheptanoid and gingerol biosynthesis (ko00945)	--	--	Transferase family	Putrescine hydroxycinnamoyltransferase 1 OS=Oryza sativa subsp. japonica OX=39947 GN=PHT1 PE=2 SV=1	S	Function unknown	putrescine hydroxycinnamoyltransferase 1-like [Aegilops tauschii subsp. tauschii]
TraesCS5D02G498700	2.41919	12.3244	3.84583	[E]	Amino acid transport and metabolism	Biological Process: oligopeptide transport (GO:0006857);; Cellular Component: integral component of membrane (GO:0016021);; Molecular Function: transmembrane transporter activity (GO:0022857);;	K14638|2.6e-184|nsy:104222089|K14638 solute carrier family 15 (peptide/histidine transporter), member 3/4 | (RefSeq) protein NRT1/ PTR FAMILY 5.6-like	--	[E]	Amino acid transport and metabolism	POT family	Protein NRT1/ PTR FAMILY 5.7 OS=Arabidopsis thaliana OX=3702 GN=NPF5.7 PE=2 SV=2	E	Amino acid transport and metabolism	protein NRT1/ PTR FAMILY 5.6-like [Aegilops tauschii subsp. tauschii]
TraesCS2B02G576100	9.42849	42.8417	26.0955	--	--	Molecular Function: calcium ion binding (GO:0005509);; Cellular Component: endoplasmic reticulum lumen (GO:0005788);; Biological Process: protein folding (GO:0006457);; Molecular Function: unfolded protein binding (GO:0051082);;	K08057|9.3e-172|ats:109764957|K08057 calreticulin | (RefSeq) LOC109764957; calreticulin	Protein processing in endoplasmic reticulum (ko04141);; Phagosome (ko04145)	[O]	Posttranslational modification, protein turnover, chaperones	Calreticulin family	Calreticulin OS=Zea mays OX=4577 GN=CRT PE=2 SV=1	O	Posttranslational modification, protein turnover, chaperones	unnamed protein product [Triticum turgidum subsp. durum]
TraesCS3A02G147900	2.9825	16.8173	10.8314	--	--	--	K12842|1.6e-27|apro:F751_3837|K12842 U2-associated protein SR140 | (RefSeq) U2 snRNP-associated SURP motif-containing protein	Spliceosome (ko03040)	[TZ]	Signal transduction mechanisms;; Cytoskeleton	Uncharacterized conserved protein (DUF2358)	--	S	Function unknown	uncharacterized protein LOC109770217 [Aegilops tauschii subsp. tauschii]
TraesCS7D02G069900	13.0236	59.3425	40.9571	[O]	Posttranslational modification, protein turnover, chaperones	Cellular Component: vacuolar membrane (GO:0005774);; Cellular Component: Golgi apparatus (GO:0005794);; Cellular Component: plasma membrane (GO:0005886);; Cellular Component: plasmodesma (GO:0009506);;	--	--	[C]	Energy production and conversion	SPFH domain / Band 7 family	Hypersensitive-induced response protein 4 OS=Arabidopsis thaliana OX=3702 GN=HIR4 PE=1 SV=1	O	Posttranslational modification, protein turnover, chaperones	hypersensitive-induced response protein 4-like [Aegilops tauschii subsp. tauschii]
TraesCS6B02G022400	67.6457	296.459	90.266	[H]	Coenzyme transport and metabolism	Molecular Function: O-methyltransferase activity (GO:0008171);; Biological Process: methylation (GO:0032259);; Molecular Function: protein dimerization activity (GO:0046983);;	K16040|5.3e-111|obr:102705362|K16040 trans-resveratrol di-O-methyltransferase [EC:2.1.1.240] | (RefSeq) O-methyltransferase ZRP4-like	Stilbenoid, diarylheptanoid and gingerol biosynthesis (ko00945)	[R]	General function prediction only	O-methyltransferase domain	Acetylserotonin O-methyltransferase 1 OS=Oryza sativa subsp. japonica OX=39947 GN=ASMT1 PE=1 SV=1	S	Function unknown	unnamed protein product [Triticum turgidum subsp. durum]
TraesCS3A02G259900	1.77445	10.3065	5.79763	--	--	Molecular Function: DNA binding (GO:0003677);; Molecular Function: transcription factor activity, sequence-specific DNA binding (GO:0003700);; Cellular Component: nucleus (GO:0005634);;	K09287|9.5e-177|ats:109771639|K09287 RAV-like factor | (RefSeq) LOC109771639; AP2/ERF and B3 domain-containing protein Os01g0693400-like	--	--	--	B3 DNA binding domain	AP2/ERF and B3 domain-containing protein Os01g0693400 OS=Oryza sativa subsp. japonica OX=39947 GN=Os01g0693400 PE=2 SV=1	K	Transcription	AP2/ERF and B3 domain-containing protein Os01g0693400-like [Aegilops tauschii subsp. tauschii]
TraesCS1A02G239600	1.07664	7.13101	3.28054	--	--	Molecular Function: calcium ion binding (GO:0005509);; Molecular Function: calcium-dependent phospholipid binding (GO:0005544);;	K17098|1.0e-171|ats:109733385|K17098 annexin D | (RefSeq) LOC109733385; annexin D4	--	[U]	Intracellular trafficking, secretion, and vesicular transport	Annexin	Annexin D4 OS=Arabidopsis thaliana OX=3702 GN=ANN4 PE=1 SV=1	S	Function unknown	unnamed protein product [Triticum turgidum subsp. durum]
TraesCS5B02G480900	10.3982	48.4198	32.0053	--	--	Molecular Function: DNA binding (GO:0003677);; Cellular Component: nucleus (GO:0005634);; Biological Process: regulation of transcription, DNA-templated (GO:0006355);;	K00521|1.9e-43|cmos:111447866|K00521 ferric-chelate reductase [EC:1.16.1.7] | (RefSeq) ferric reduction oxidase 7, chloroplastic-like	--	--	--	No apical meristem (NAM) protein	NAC domain-containing protein 2 OS=Oryza sativa subsp. japonica OX=39947 GN=NAC002 PE=1 SV=1	K	Transcription	NAC transcription factor 2B [Triticum aestivum]
TraesCS3D02G088900	4.1916	27.6258	8.34187	--	--	Cellular Component: nucleosome (GO:0000786);; Molecular Function: DNA binding (GO:0003677);; Cellular Component: nucleus (GO:0005634);; Biological Process: nucleosome assembly (GO:0006334);; Molecular Function: protein heterodimerization activity (GO:0046982);;	K11252|4.1e-46|ats:109734398|K11252 histone H2B | (RefSeq) LOC109734398; histone H2B.1	--	[B]	Chromatin structure and dynamics	Core histone H2A/H2B/H3/H4	Histone H2B.1 OS=Triticum aestivum OX=4565 PE=1 SV=3	B	Chromatin structure and dynamics	histone H2B.1 [Zea mays]
TraesCS2B02G031200	0.79793	5.80008	2.35602	[QV]	Secondary metabolites biosynthesis, transport and catabolism;; Defense mechanisms	Molecular Function: monooxygenase activity (GO:0004497);; Molecular Function: iron ion binding (GO:0005506);; Molecular Function: oxidoreductase activity, acting on paired donors, with incorporation or reduction of molecular oxygen (GO:0016705);; Molecular Function: heme binding (GO:0020037);;	K13224|2.3e-144|ats:109753201|K13224 indolin-2-one monooxygenase [EC:1.14.14.157] | (RefSeq) LOC109753201; indolin-2-one monooxygenase-like	Benzoxazinoid biosynthesis (ko00402)	[Q]	Secondary metabolites biosynthesis, transport and catabolism	Cytochrome P450	indole-2-monooxygenase OS=Zea mays OX=4577 GN=CYP71C4 PE=1 SV=1	Q	Secondary metabolites biosynthesis, transport and catabolism	unnamed protein product [Triticum turgidum subsp. durum]
TraesCS3D02G481400	33.2475	148.018	39.3657	--	--	Molecular Function: hydrolase activity, hydrolyzing O-glycosyl compounds (GO:0004553);; Biological Process: carbohydrate metabolic process (GO:0005975);;	K19891|1.3e-51|csat:104710092|K19891 glucan endo-1,3-beta-glucosidase 1/2/3 [EC:3.2.1.39] | (RefSeq) glucan endo-1,3-beta-glucosidase 3 isoform X2	Starch and sucrose metabolism (ko00500)	--	--	Glycosyl hydrolases family 17	Glucan endo-1,3-beta-glucosidase GI OS=Hordeum vulgare OX=4513 PE=1 SV=2	G	Carbohydrate transport and metabolism	glucan endo-1,3-beta-glucosidase GI-like [Aegilops tauschii subsp. tauschii]
TraesCS7B02G255800	9.21231	42.7306	19.1501	[I]	Lipid transport and metabolism	Biological Process: fatty acid biosynthetic process (GO:0006633);; Cellular Component: chloroplast (GO:0009507);; Molecular Function: thiolester hydrolase activity (GO:0016790);;	K10781|1.6e-236|ats:109747972|K10781 fatty acyl-ACP thioesterase B [EC:3.1.2.14 3.1.2.21] | (RefSeq) LOC109747972; palmitoyl-acyl carrier protein thioesterase, chloroplastic-like	Fatty acid biosynthesis (ko00061);; Fatty acid metabolism (ko01212)	--	--	Acyl-ACP thioesterase	Palmitoyl-acyl carrier protein thioesterase, chloroplastic OS=Gossypium hirsutum OX=3635 GN=FATB1 PE=1 SV=1	I	Lipid transport and metabolism	palmitoyl-acyl carrier protein thioesterase, chloroplastic-like [Aegilops tauschii subsp. tauschii]
TraesCS5D02G244200	6.08235	30.9019	13.6521	[I]	Lipid transport and metabolism	Molecular Function: hydrolase activity (GO:0016787);;	K20506|6.9e-67|egu:105060863|K20506 tuliposide A-converting enzyme [EC:4.2.99.22] | (RefSeq) tuliposide A-converting enzyme 2, chloroplastic-like	--	[V]	Defense mechanisms	alpha/beta hydrolase fold	Tuliposide A-converting enzyme b3, amyloplastic OS=Tulipa gesneriana OX=13306 GN=TCEA-B3 PE=1 SV=1	I	Lipid transport and metabolism	tuliposide A-converting enzyme b3, amyloplastic-like [Aegilops tauschii subsp. tauschii]
TraesCS6D02G051700	5.9035	30.6632	7.8418	--	--	Cellular Component: integral component of membrane (GO:0016021);;	--	--	--	--	Salt stress response/antifungal	--	S	Function unknown	cysteine-rich receptor-like protein kinase 10 [Aegilops tauschii subsp. tauschii]
TraesCS2D02G266600	1.48362	7.99017	2.0977	[P]	Inorganic ion transport and metabolism	Molecular Function: potassium ion transmembrane transporter activity (GO:0015079);; Cellular Component: integral component of membrane (GO:0016021);;	K03549|0.0e+00|ats:109737966|K03549 KUP system potassium uptake protein | (RefSeq) LOC109737966; potassium transporter 22-like	--	--	--	K+ potassium transporter	Potassium transporter 22 OS=Oryza sativa subsp. japonica OX=39947 GN=HAK22 PE=2 SV=1	P	Inorganic ion transport and metabolism	potassium transporter 22-like [Aegilops tauschii subsp. tauschii]
TraesCS4D02G323400	1.51005	9.94393	2.6866	--	--	Biological Process: response to light stimulus (GO:0009416);; Cellular Component: chloroplast (GO:0009507);; Biological Process: protein import into chloroplast thylakoid membrane (GO:0045038);; Cellular Component: signal recognition particle, chloroplast targeting (GO:0080085);;	K12271|1.9e-199|ats:109750364|K12271 signal recognition particle 43 kDa protein | (RefSeq) LOC109750364; probable signal recognition particle 43 kDa protein, chloroplastic	--	[R]	General function prediction only	Chromo (CHRromatin Organisation MOdifier) domain	Probable signal recognition particle 43 kDa protein, chloroplastic OS=Oryza sativa subsp. japonica OX=39947 GN=Os03g0131900 PE=2 SV=1	S	Function unknown	probable signal recognition particle 43 kDa protein, chloroplastic [Aegilops tauschii subsp. tauschii]
TraesCS5A02G165800	16.0947	73.4269	34.2483	[R]	General function prediction only	--	--	--	[R]	General function prediction only	NAD(P)H-binding	Uncharacterized protein At1g32220, chloroplastic OS=Arabidopsis thaliana OX=3702 GN=At1g32220 PE=1 SV=1	GM	Carbohydrate transport and metabolism;; Cell wall/membrane/envelope biogenesis	unnamed protein product [Triticum turgidum subsp. durum]
TraesCS3B02G102600	16.8466	78.0995	30.4045	[QR]	Secondary metabolites biosynthesis, transport and catabolism;; General function prediction only	Molecular Function: oxidoreductase activity (GO:0016491);;	K19825|1.6e-120|nsy:104231555|K19825 2-alkenal reductase (NADP+) [EC:1.3.1.102] | (RefSeq) 2-alkenal reductase (NADP(+)-dependent)	--	[R]	General function prediction only	Zinc-binding dehydrogenase	2-alkenal reductase (NADP(+)-dependent) OS=Nicotiana tabacum OX=4097 GN=DBR PE=1 SV=1	S	Function unknown	unnamed protein product [Triticum turgidum subsp. durum]
TraesCS5A02G093800	2.29827	13.544	8.41371	[H]	Coenzyme transport and metabolism	Molecular Function: molecular_function (GO:0003674);; Molecular Function: catalytic activity (GO:0003824);; Molecular Function: riboflavin synthase activity (GO:0004746);; Biological Process: vitamin metabolic process (GO:0006766);; Biological Process: water-soluble vitamin metabolic process (GO:0006767);; Biological Process: riboflavin metabolic process (GO:0006771);; Biological Process: nitroge…	K00793|6.8e-146|ats:109759169|K00793 riboflavin synthase [EC:2.5.1.9] | (RefSeq) LOC109759169; riboflavin synthase	Riboflavin metabolism (ko00740)	[H]	Coenzyme transport and metabolism	Lumazine binding domain	--	H	Coenzyme transport and metabolism	Riboflavin synthase alpha chain [Triticum urartu]
TraesCS2B02G490100	33.0564	148.015	81.4277	[E]	Amino acid transport and metabolism	Molecular Function: oxidoreductase activity (GO:0016491);;	K17839|3.1e-281|ats:109759728|K17839 polyamine oxidase [EC:1.5.3.17 1.5.3.-] | (RefSeq) LOC109759728; probable polyamine oxidase 2	Arginine and proline metabolism (ko00330);; beta-Alanine metabolism (ko00410);; Pantothenate and CoA biosynthesis (ko00770)	[Q]	Secondary metabolites biosynthesis, transport and catabolism	Flavin containing amine oxidoreductase	Polyamine oxidase 3 OS=Oryza sativa subsp. japonica OX=39947 GN=PAO3 PE=1 SV=2	S	Function unknown	probable polyamine oxidase 2 [Aegilops tauschii subsp. tauschii]
TraesCS2B02G540100	30.8898	139.149	36.7619	[O]	Posttranslational modification, protein turnover, chaperones	Molecular Function: cysteine-type peptidase activity (GO:0008234);;	K16292|8.4e-108|csl:COCSUDRAFT_21961|K16292 KDEL-tailed cysteine endopeptidase [EC:3.4.22.-] | (RefSeq) hypothetical protein	--	[O]	Posttranslational modification, protein turnover, chaperones	Papain family cysteine protease	Oryzain alpha chain OS=Oryza sativa subsp. japonica OX=39947 GN=Os04g0650000 PE=1 SV=2	O	Posttranslational modification, protein turnover, chaperones	oryzain alpha chain-like [Aegilops tauschii subsp. tauschii]
TraesCS7B02G310900	0.053811	2.00264	0.513112	[QV]	Secondary metabolites biosynthesis, transport and catabolism;; Defense mechanisms	Molecular Function: monooxygenase activity (GO:0004497);; Molecular Function: iron ion binding (GO:0005506);; Molecular Function: oxidoreductase activity, acting on paired donors, with incorporation or reduction of molecular oxygen (GO:0016705);; Molecular Function: heme binding (GO:0020037);;	K05280|1.3e-293|ats:109773560|K05280 flavonoid 3'-monooxygenase [EC:1.14.14.82] | (RefSeq) LOC109773560; flavonoid 3'-monooxygenase-like	Flavonoid biosynthesis (ko00941);; Flavone and flavonol biosynthesis (ko00944)	[Q]	Secondary metabolites biosynthesis, transport and catabolism	Cytochrome P450	Flavonoid 3'-monooxygenase CYP75B4 OS=Oryza sativa subsp. japonica OX=39947 GN=CYP75B4 PE=2 SV=1	Q	Secondary metabolites biosynthesis, transport and catabolism	unnamed protein product [Triticum turgidum subsp. durum]
TraesCS4B02G151200	7.86891	37.8666	15.3941	[S]	Function unknown	--	K15075|1.0e-10|mng:MNEG_8650|K15075 DNA repair/transcription protein MET18/MMS19 | (RefSeq) putative MMS19 nucleotide excision repair protein	--	[O]	Posttranslational modification, protein turnover, chaperones	ATP-dependent protease La (LON) substrate-binding domain	--	O	Posttranslational modification, protein turnover, chaperones	uncharacterized protein LOC109771972 [Aegilops tauschii subsp. tauschii]
TraesCS4B02G220200	1.43718	8.59422	2.27564	[C]	Energy production and conversion	Molecular Function: phosphoenolpyruvate carboxykinase (ATP) activity (GO:0004612);; Molecular Function: ATP binding (GO:0005524);; Biological Process: gluconeogenesis (GO:0006094);;	K01610|0.0e+00|ats:109761682|K01610 phosphoenolpyruvate carboxykinase (ATP) [EC:4.1.1.49] | (RefSeq) LOC109761682; phosphoenolpyruvate carboxykinase (ATP)-like	Glycolysis / Gluconeogenesis (ko00010);; Citrate cycle (TCA cycle) (ko00020);; Pyruvate metabolism (ko00620);; Carbon fixation in photosynthetic organisms (ko00710);; Carbon metabolism (ko01200)	--	--	Phosphoenolpyruvate carboxykinase	Phosphoenolpyruvate carboxykinase (ATP) OS=Zea mays OX=4577 PE=2 SV=1	C	Energy production and conversion	phosphoenolpyruvate carboxykinase (ATP)-like [Aegilops tauschii subsp. tauschii]
TraesCS7A02G435700	24.6079	111.46	72.9929	[R]	General function prediction only	Molecular Function: hydrolase activity (GO:0016787);;	K21604|1.6e-237|ats:109752627|K21604 jasmonoyl-L-amino acid hydrolase [EC:3.5.1.127] | (RefSeq) LOC109752627; IAA-amino acid hydrolase ILR1-like 6	--	--	--	Peptidase family M20/M25/M40	IAA-amino acid hydrolase ILR1-like 6 OS=Oryza sativa subsp. japonica OX=39947 GN=ILL6 PE=2 SV=1	E	Amino acid transport and metabolism	unnamed protein product [Triticum turgidum subsp. durum]
[truncated: 2,423 more rows]

## Sheet: Table S2
Table S2. FPKM value of anthocyanin-related genes from the up-regulated differentially expressed genes between non-purple and purple pericarps (0h_vs_L-6h and UL-6h_vs_L-6h)
Gene ID	FPKM value			Gene name
[truncated: 119 more rows]

## Sheet: Table S3
Table S3. Primers used in the present study
[truncated: 53 more rows]
